# Supplementary material for: N-Butanoyl-N-(3-chloro-1,4-dioxonaph­thalen-2-yl)butanamide
Source: Acta Crystallogr Sect E Struct Rep Online. 2013 Jul 10;69(Pt 8):o1230. doi: 10.1107/S1600536813016401 (PMC3793734; doi:10.1107/S1600536813016401)
Supplement: Supplementary file 1 [file e-69-o1230-sup1.cif]

##############################################################################
#                                                                            #
# This CIF contains the data in a paper accepted for publication in          #
# Acta Crystallographica Section E. It conforms to the requirements of       #
# Notes for Authors for Acta Crystallographica Section E, and has been       #
# peer reviewed under the auspices of the IUCr Commission on Journals.       #
#                                                                            #
# Full details of the Crystallographic Information File format               #
# are given in the paper "The Crystallographic Information File (CIF):       #
# a New Standard Archive File for Crystallography" by S. R. Hall, F. H.      #
# Allen and I. D. Brown [Acta Cryst. (1991), A47, 655-685].                  #
#                                                                            #
# The current version of the core CIF dictionary is obtainable from          #
# ftp://ftp.iucr.org/pub/cif_core.dic.                                       #
#                                                                            #
# Software is freely available for graphical display of the structure(s)     #
# in this CIF. For information consult the CIF software page                 #
# http://www.iucr.org/resources/cif/software.                                #
#                                                                            #
# This file may be used for bona fide research purposes within the           #
# scientific community so long as proper attribution is given to the journal # 
# article from which it was obtained.                                        #
#                                                                            #
##############################################################################
data_I
_audit_creation_method     SHELXL-97
_chemical_name_systematic
;
<i>N</i>-Butanoyl-<i>N</i>-(3-chloro-1,4-dioxonaphthalen-2-yl)butanamide
;
_chemical_name_common     ?
_chemical_formula_moiety     'C18 H18 Cl N O4'
_chemical_formula_sum     'C18 H18 Cl N O4'
_chemical_formula_iupac     'C18 H18 Cl N O4'
_chemical_formula_weight     347.78
_chemical_melting_point     ?
_symmetry_cell_setting     triclinic
_symmetry_space_group_name_H-M     'P -1'
_symmetry_space_group_name_Hall     '-P 1'
loop_
    _symmetry_equiv_pos_as_xyz
    'x, y, z'
    '-x, -y, -z'
_cell_length_a     8.1717(10)
_cell_length_b     8.3117(10)
_cell_length_c     14.6841(15)
_cell_angle_alpha     93.119(9)
_cell_angle_beta     98.369(10)
_cell_angle_gamma     118.043(12)
_cell_volume     862.23(17)
_cell_formula_units_Z     2
_cell_measurement_reflns_used     1350
_cell_measurement_theta_min     3.0699
_cell_measurement_theta_max     75.4955
_cell_measurement_temperature     295(2)
_exptl_crystal_description     plate
_exptl_crystal_colour     'pale yellow'
_exptl_crystal_size_max     0.36
_exptl_crystal_size_mid     0.28
_exptl_crystal_size_min     0.08
_exptl_crystal_density_diffrn     1.340
_exptl_crystal_density_meas     ?
_exptl_crystal_density_method     'not measured'
_exptl_crystal_F_000     364
_exptl_absorpt_coefficient_mu     2.148
_exptl_absorpt_correction_type     multi-scan
_exptl_absorpt_process_details
;
(CrysAlis PRO; Agilent, 2012)
;
_exptl_absorpt_correction_T_min     0.52949
_exptl_absorpt_correction_T_max     1.00000
_exptl_special_details     ?
_diffrn_ambient_temperature     295(2)
_diffrn_radiation_type     CuK\a
_diffrn_radiation_wavelength     1.54178
_diffrn_radiation_source     'Enhance (Cu) X-ray Source'
_diffrn_radiation_monochromator     graphite
_diffrn_measurement_device_type     'Agilent Xcalibur (Ruby, Gemini)'
_diffrn_measurement_method     '\w scans'
_diffrn_detector_area_resol_mean     10.5081
_diffrn_reflns_number     5454
_diffrn_reflns_av_R_equivalents     0.0430
_diffrn_reflns_av_sigmaI/netI     0.0570
_diffrn_reflns_theta_min     3.07
_diffrn_reflns_theta_max     75.67
_diffrn_reflns_theta_full     67.50
_diffrn_measured_fraction_theta_max     0.945
_diffrn_measured_fraction_theta_full     0.989
_diffrn_reflns_limit_h_min     -8
_diffrn_reflns_limit_h_max     10
_diffrn_reflns_limit_k_min     -10
_diffrn_reflns_limit_k_max     8
_diffrn_reflns_limit_l_min     -18
_diffrn_reflns_limit_l_max     18
_diffrn_standards_number     ?
_diffrn_standards_interval_count     ?
_diffrn_standards_interval_time     ?
_diffrn_standards_decay_%     ?
_refine_special_details
;
Refinement of <i>F</i>^2^ against ALL reflections. The weighted <i>R</i>-factor
<i>wR</i> and goodness of fit <i>S</i> are based on <i>F</i>^2^, conventional
<i>R</i>-factors <i>R</i> are based on <i>F</i>, with <i>F</i> set to zero for
negative <i>F</i>^2^. The threshold expression of <i>F</i>^2^ >
\s(<i>F</i>^2^) is used only for calculating <i>R</i>-factors(gt) <i>etc</i>.
and is not relevant to the choice of reflections for refinement.
<i>R</i>-factors based on <i>F</i>^2^ are statistically about twice as large
as those based on <i>F</i>, and <i>R</i>- factors based on ALL data will be
even larger.
;
_reflns_number_total     3398
_reflns_number_gt     2122
_reflns_threshold_expression     I>2sigma(I)
_refine_ls_structure_factor_coef     Fsqd
_refine_ls_matrix_type     full
_refine_ls_R_factor_all     0.1143
_refine_ls_R_factor_gt     0.0767
_refine_ls_wR_factor_gt     0.2003
_refine_ls_wR_factor_ref     0.2265
_refine_ls_goodness_of_fit_ref     1.117
_refine_ls_restrained_S_all     1.117
_refine_ls_number_reflns     3398
_refine_ls_number_parameters     219
_refine_ls_number_restraints     0
_refine_ls_hydrogen_treatment     constr
_refine_ls_weighting_scheme     calc
_refine_ls_weighting_details
         'calc w=1/[\s^2^(Fo^2^)+(0.0739P)^2^+0.4803P] where P=(Fo^2^+2Fc^2^)/3'
_atom_sites_solution_hydrogens     geom
_atom_sites_solution_primary     direct
_atom_sites_solution_secondary     difmap
_refine_ls_shift/su_max     0.000
_refine_ls_shift/su_mean     0.000
_refine_diff_density_max     0.388
_refine_diff_density_min     -0.238
_refine_ls_extinction_method     none
_refine_ls_extinction_coef     ?
loop_
    _atom_type_symbol
    _atom_type_description
    _atom_type_scat_dispersion_real
    _atom_type_scat_dispersion_imag
    _atom_type_scat_source
    'C' 'C' 0.0181 0.0091
                         'International Tables Vol C Tables 4.2.6.8 and 6.1.1.4'
    'H' 'H' 0.0000 0.0000
                         'International Tables Vol C Tables 4.2.6.8 and 6.1.1.4'
    'N' 'N' 0.0311 0.0180
                         'International Tables Vol C Tables 4.2.6.8 and 6.1.1.4'
    'O' 'O' 0.0492 0.0322
                         'International Tables Vol C Tables 4.2.6.8 and 6.1.1.4'
    'Cl' 'Cl' 0.3639 0.7018
                         'International Tables Vol C Tables 4.2.6.8 and 6.1.1.4'
_computing_data_collection
;
CrysAlis PRO (Agilent, 2012)
;
_computing_cell_refinement
;
CrysAlis PRO (Agilent, 2012)
;
_computing_data_reduction
;
CrysAlis PRO (Agilent, 2012)
;
_computing_structure_solution     'SHELXS97 (Sheldrick, 2008)'
_computing_structure_refinement     'SHELXL97 (Sheldrick, 2008)'
_computing_molecular_graphics     'SHELXTL (Sheldrick, 2008)'
_computing_publication_material     'SHELXTL (Sheldrick, 2008)'
loop_
    _atom_site_type_symbol
    _atom_site_label
    _atom_site_fract_x
    _atom_site_fract_y
    _atom_site_fract_z
    _atom_site_U_iso_or_equiv
    _atom_site_adp_type
    _atom_site_calc_flag
    _atom_site_refinement_flags
    _atom_site_occupancy
    _atom_site_symmetry_multiplicity
    _atom_site_disorder_assembly
    _atom_site_disorder_group
    Cl Cl1 0.4121(2) 0.34538(16) 0.17915(8) 0.0891(4) Uani d . 1 1 . .
    O O1 0.2762(5) 0.3535(4) -0.0134(2) 0.0844(9) Uani d . 1 1 . .
    O O2 0.4177(5) 0.9507(4) 0.2097(2) 0.0938(11) Uani d . 1 1 . .
    O O3 0.7195(7) 0.7372(8) 0.4060(3) 0.1463(19) Uani d . 1 1 . .
    O O4 0.1712(5) 0.5863(5) 0.3023(2) 0.0968(11) Uani d . 1 1 . .
    N N1 0.4736(5) 0.6864(5) 0.2928(2) 0.0706(9) Uani d . 1 1 . .
    C C1 0.3740(6) 0.5151(5) 0.1381(3) 0.0639(10) Uani d . 1 1 . .
    C C2 0.2990(6) 0.4877(5) 0.0361(3) 0.0662(10) Uani d . 1 1 . .
    C C3 0.2519(6) 0.6265(5) 0.0005(2) 0.0607(9) Uani d . 1 1 . .
    C C4 0.1688(6) 0.6021(6) -0.0927(3) 0.0722(11) Uani d . 1 1 . .
    H H4A 0.1453 0.4994 -0.1325 0.087 Uiso calc R 1 1 . .
    C C5 0.1217(7) 0.7286(7) -0.1261(3) 0.0855(13) Uani d . 1 1 . .
    H H5A 0.0661 0.7112 -0.1883 0.103 Uiso calc R 1 1 . .
    C C6 0.1562(8) 0.8814(7) -0.0680(3) 0.0886(14) Uani d . 1 1 . .
    H H6A 0.1230 0.9664 -0.0909 0.106 Uiso calc R 1 1 . .
    C C7 0.2399(7) 0.9083(6) 0.0240(3) 0.0785(12) Uani d . 1 1 . .
    H H7A 0.2649 1.0126 0.0628 0.094 Uiso calc R 1 1 . .
    C C8 0.2869(6) 0.7820(5) 0.0590(2) 0.0622(9) Uani d . 1 1 . .
    C C9 0.3728(6) 0.8109(5) 0.1584(3) 0.0680(10) Uani d . 1 1 . .
    C C10 0.4067(6) 0.6633(5) 0.1942(2) 0.0622(10) Uani d . 1 1 . .
    C C11 0.6690(8) 0.7503(8) 0.3266(3) 0.0961(16) Uani d . 1 1 . .
    C C12 0.7987(8) 0.8295(9) 0.2605(4) 0.1059(18) Uani d . 1 1 . .
    H H12A 0.7738 0.9213 0.2331 0.127 Uiso calc R 1 1 . .
    H H12B 0.7675 0.7323 0.2108 0.127 Uiso calc R 1 1 . .
    C C13 1.0076(11) 0.9175(12) 0.2999(6) 0.142(3) Uani d . 1 1 . .
    H H13A 1.0310 0.8316 0.3343 0.171 Uiso calc R 1 1 . .
    H H13B 1.0747 0.9385 0.2487 0.171 Uiso calc R 1 1 . .
    C C14 1.0836(12) 1.0872(13) 0.3596(6) 0.174(4) Uani d . 1 1 . .
    H H14A 1.2123 1.1256 0.3876 0.261 Uiso calc R 1 1 . .
    H H14B 1.0106 1.0712 0.4073 0.261 Uiso calc R 1 1 . .
    H H14C 1.0791 1.1792 0.3241 0.261 Uiso calc R 1 1 . .
    C C15 0.3333(8) 0.6480(7) 0.3445(3) 0.0796(12) Uani d . 1 1 . .
    C C16 0.3897(9) 0.6902(10) 0.4493(3) 0.1102(19) Uani d . 1 1 . .
    H H16A 0.4304 0.6045 0.4716 0.132 Uiso calc R 1 1 . .
    H H16B 0.4976 0.8129 0.4656 0.132 Uiso calc R 1 1 . .
    C C17 0.2496(10) 0.6815(14) 0.4964(4) 0.149(3) Uani d . 1 1 . .
    H H17A 0.1405 0.5600 0.4784 0.179 Uiso calc R 1 1 . .
    H H17B 0.2116 0.7696 0.4751 0.179 Uiso calc R 1 1 . .
    C C18 0.2999(10) 0.7179(11) 0.6009(4) 0.131(2) Uani d . 1 1 . .
    H H18A 0.1924 0.7052 0.6254 0.197 Uiso calc R 1 1 . .
    H H18B 0.4029 0.8406 0.6204 0.197 Uiso calc R 1 1 . .
    H H18C 0.3366 0.6311 0.6236 0.197 Uiso calc R 1 1 . .
loop_
    _atom_site_aniso_label
    _atom_site_aniso_U_11
    _atom_site_aniso_U_22
    _atom_site_aniso_U_33
    _atom_site_aniso_U_12
    _atom_site_aniso_U_13
    _atom_site_aniso_U_23
    Cl1 0.1260(11) 0.0735(7) 0.0734(7) 0.0587(7) 0.0014(6) 0.0018(5)
    O1 0.118(3) 0.0700(17) 0.0620(16) 0.0477(18) 0.0066(16) -0.0132(13)
    O2 0.142(3) 0.0725(18) 0.0629(17) 0.061(2) -0.0114(18) -0.0161(14)
    O3 0.135(4) 0.212(5) 0.079(3) 0.083(4) -0.015(2) 0.023(3)
    O4 0.100(3) 0.121(3) 0.0619(18) 0.048(2) 0.0175(18) -0.0028(18)
    N1 0.087(2) 0.074(2) 0.0479(16) 0.0428(19) -0.0014(16) -0.0036(14)
    C1 0.075(3) 0.058(2) 0.057(2) 0.0337(19) 0.0084(18) 0.0011(16)
    C2 0.076(3) 0.062(2) 0.052(2) 0.028(2) 0.0118(18) -0.0076(16)
    C3 0.065(2) 0.062(2) 0.0489(18) 0.0283(18) 0.0065(16) -0.0022(15)
    C4 0.083(3) 0.077(3) 0.048(2) 0.035(2) 0.0066(19) -0.0033(18)
    C5 0.098(3) 0.096(3) 0.055(2) 0.046(3) 0.000(2) 0.008(2)
    C6 0.111(4) 0.087(3) 0.070(3) 0.053(3) 0.003(3) 0.015(2)
    C7 0.101(3) 0.069(2) 0.063(2) 0.045(2) 0.001(2) -0.0012(19)
    C8 0.071(2) 0.061(2) 0.0501(19) 0.0311(19) 0.0041(17) 0.0001(15)
    C9 0.084(3) 0.061(2) 0.052(2) 0.034(2) 0.0034(18) -0.0068(16)
    C10 0.073(3) 0.062(2) 0.0454(18) 0.0316(19) 0.0012(16) -0.0035(15)
    C11 0.109(4) 0.107(4) 0.064(3) 0.057(3) -0.016(3) -0.006(3)
    C12 0.087(4) 0.125(5) 0.084(3) 0.039(3) 0.005(3) -0.009(3)
    C13 0.128(6) 0.169(7) 0.131(6) 0.084(6) -0.009(5) 0.007(5)
    C14 0.145(7) 0.175(8) 0.126(6) 0.035(6) -0.032(5) 0.002(6)
    C15 0.101(4) 0.087(3) 0.054(2) 0.052(3) 0.003(2) -0.003(2)
    C16 0.131(5) 0.149(5) 0.056(3) 0.075(4) 0.011(3) 0.001(3)
    C17 0.131(5) 0.253(9) 0.055(3) 0.090(6) 0.014(3) -0.003(4)
    C18 0.140(6) 0.185(7) 0.057(3) 0.072(5) 0.015(3) -0.002(4)
_geom_special_details
;
All e.s.d.'s (except the e.s.d. in the dihedral angle between two l.s. planes)
are estimated using the full covariance matrix. The cell e.s.d.'s are taken
into account individually in the estimation of e.s.d.'s in distances, angles
and torsion angles; correlations between e.s.d.'s in cell parameters are only
used when they are defined by crystal symmetry. An approximate (isotropic)
treatment of cell e.s.d.'s is used for estimating e.s.d.'s involving l.s.
planes.
;
loop_
    _geom_bond_atom_site_label_1
    _geom_bond_atom_site_label_2
    _geom_bond_site_symmetry_2
    _geom_bond_distance
    _geom_bond_publ_flag
    Cl1 C1 . 1.703(4) ?
    O1 C2 . 1.218(4) ?
    O2 C9 . 1.215(4) ?
    O3 C11 . 1.207(6) ?
    O4 C15 . 1.221(6) ?
    N1 C15 . 1.389(6) ?
    N1 C11 . 1.422(6) ?
    N1 C10 . 1.440(4) ?
    C1 C10 . 1.335(5) ?
    C1 C2 . 1.496(5) ?
    C2 C3 . 1.475(6) ?
    C3 C4 . 1.395(5) ?
    C3 C8 . 1.397(5) ?
    C4 C5 . 1.369(6) ?
    C4 H4A . 0.9300 ?
    C5 C6 . 1.377(7) ?
    C5 H5A . 0.9300 ?
    C6 C7 . 1.377(6) ?
    C6 H6A . 0.9300 ?
    C7 C8 . 1.376(6) ?
    C7 H7A . 0.9300 ?
    C8 C9 . 1.479(5) ?
    C9 C10 . 1.484(5) ?
    C11 C12 . 1.487(8) ?
    C12 C13 . 1.508(8) ?
    C12 H12A . 0.9700 ?
    C12 H12B . 0.9700 ?
    C13 C14 . 1.424(10) ?
    C13 H13A . 0.9700 ?
    C13 H13B . 0.9700 ?
    C14 H14A . 0.9600 ?
    C14 H14B . 0.9600 ?
    C14 H14C . 0.9600 ?
    C15 C16 . 1.512(6) ?
    C16 C17 . 1.397(8) ?
    C16 H16A . 0.9700 ?
    C16 H16B . 0.9700 ?
    C17 C18 . 1.505(7) ?
    C17 H17A . 0.9700 ?
    C17 H17B . 0.9700 ?
    C18 H18A . 0.9600 ?
    C18 H18B . 0.9600 ?
    C18 H18C . 0.9600 ?
loop_
    _geom_angle_atom_site_label_1
    _geom_angle_atom_site_label_2
    _geom_angle_atom_site_label_3
    _geom_angle_site_symmetry_1
    _geom_angle_site_symmetry_3
    _geom_angle
    _geom_angle_publ_flag
    C15 N1 C11 . . 127.5(4) ?
    C15 N1 C10 . . 113.5(4) ?
    C11 N1 C10 . . 119.0(4) ?
    C10 C1 C2 . . 121.8(4) ?
    C10 C1 Cl1 . . 121.9(3) ?
    C2 C1 Cl1 . . 116.3(3) ?
    O1 C2 C3 . . 122.9(4) ?
    O1 C2 C1 . . 120.0(4) ?
    C3 C2 C1 . . 117.0(3) ?
    C4 C3 C8 . . 119.0(4) ?
    C4 C3 C2 . . 119.9(3) ?
    C8 C3 C2 . . 121.1(3) ?
    C5 C4 C3 . . 120.4(4) ?
    C5 C4 H4A . . 119.8 ?
    C3 C4 H4A . . 119.8 ?
    C4 C5 C6 . . 120.4(4) ?
    C4 C5 H5A . . 119.8 ?
    C6 C5 H5A . . 119.8 ?
    C5 C6 C7 . . 119.9(4) ?
    C5 C6 H6A . . 120.0 ?
    C7 C6 H6A . . 120.0 ?
    C8 C7 C6 . . 120.6(4) ?
    C8 C7 H7A . . 119.7 ?
    C6 C7 H7A . . 119.7 ?
    C7 C8 C3 . . 119.8(4) ?
    C7 C8 C9 . . 119.9(3) ?
    C3 C8 C9 . . 120.3(4) ?
    O2 C9 C8 . . 122.0(4) ?
    O2 C9 C10 . . 120.3(4) ?
    C8 C9 C10 . . 117.6(3) ?
    C1 C10 N1 . . 121.5(4) ?
    C1 C10 C9 . . 121.9(3) ?
    N1 C10 C9 . . 116.6(3) ?
    O3 C11 N1 . . 118.8(6) ?
    O3 C11 C12 . . 124.2(6) ?
    N1 C11 C12 . . 117.0(4) ?
    C11 C12 C13 . . 116.7(5) ?
    C11 C12 H12A . . 108.1 ?
    C13 C12 H12A . . 108.1 ?
    C11 C12 H12B . . 108.1 ?
    C13 C12 H12B . . 108.1 ?
    H12A C12 H12B . . 107.3 ?
    C14 C13 C12 . . 114.9(7) ?
    C14 C13 H13A . . 108.5 ?
    C12 C13 H13A . . 108.5 ?
    C14 C13 H13B . . 108.5 ?
    C12 C13 H13B . . 108.5 ?
    H13A C13 H13B . . 107.5 ?
    C13 C14 H14A . . 109.5 ?
    C13 C14 H14B . . 109.5 ?
    H14A C14 H14B . . 109.5 ?
    C13 C14 H14C . . 109.5 ?
    H14A C14 H14C . . 109.5 ?
    H14B C14 H14C . . 109.5 ?
    O4 C15 N1 . . 117.7(4) ?
    O4 C15 C16 . . 123.7(5) ?
    N1 C15 C16 . . 118.6(5) ?
    C17 C16 C15 . . 115.8(5) ?
    C17 C16 H16A . . 108.3 ?
    C15 C16 H16A . . 108.3 ?
    C17 C16 H16B . . 108.3 ?
    C15 C16 H16B . . 108.3 ?
    H16A C16 H16B . . 107.4 ?
    C16 C17 C18 . . 117.0(6) ?
    C16 C17 H17A . . 108.1 ?
    C18 C17 H17A . . 108.1 ?
    C16 C17 H17B . . 108.1 ?
    C18 C17 H17B . . 108.1 ?
    H17A C17 H17B . . 107.3 ?
    C17 C18 H18A . . 109.5 ?
    C17 C18 H18B . . 109.5 ?
    H18A C18 H18B . . 109.5 ?
    C17 C18 H18C . . 109.5 ?
    H18A C18 H18C . . 109.5 ?
    H18B C18 H18C . . 109.5 ?
loop_
    _geom_torsion_atom_site_label_1
    _geom_torsion_atom_site_label_2
    _geom_torsion_atom_site_label_3
    _geom_torsion_atom_site_label_4
    _geom_torsion_site_symmetry_1
    _geom_torsion_site_symmetry_2
    _geom_torsion_site_symmetry_3
    _geom_torsion_site_symmetry_4
    _geom_torsion
    _geom_torsion_publ_flag
    C10 C1 C2 O1 . . . . 177.8(4) ?
    Cl1 C1 C2 O1 . . . . -3.1(6) ?
    C10 C1 C2 C3 . . . . -3.5(6) ?
    Cl1 C1 C2 C3 . . . . 175.6(3) ?
    O1 C2 C3 C4 . . . . 3.2(6) ?
    C1 C2 C3 C4 . . . . -175.4(4) ?
    O1 C2 C3 C8 . . . . -177.6(4) ?
    C1 C2 C3 C8 . . . . 3.7(6) ?
    C8 C3 C4 C5 . . . . -0.3(7) ?
    C2 C3 C4 C5 . . . . 178.9(4) ?
    C3 C4 C5 C6 . . . . 0.1(8) ?
    C4 C5 C6 C7 . . . . 0.5(8) ?
    C5 C6 C7 C8 . . . . -1.1(8) ?
    C6 C7 C8 C3 . . . . 0.9(7) ?
    C6 C7 C8 C9 . . . . -178.6(5) ?
    C4 C3 C8 C7 . . . . -0.3(6) ?
    C2 C3 C8 C7 . . . . -179.4(4) ?
    C4 C3 C8 C9 . . . . 179.3(4) ?
    C2 C3 C8 C9 . . . . 0.1(6) ?
    C7 C8 C9 O2 . . . . -5.9(7) ?
    C3 C8 C9 O2 . . . . 174.5(4) ?
    C7 C8 C9 C10 . . . . 175.3(4) ?
    C3 C8 C9 C10 . . . . -4.3(6) ?
    C2 C1 C10 N1 . . . . 178.2(4) ?
    Cl1 C1 C10 N1 . . . . -0.9(6) ?
    C2 C1 C10 C9 . . . . -0.7(6) ?
    Cl1 C1 C10 C9 . . . . -179.8(3) ?
    C15 N1 C10 C1 . . . . -102.5(5) ?
    C11 N1 C10 C1 . . . . 79.8(5) ?
    C15 N1 C10 C9 . . . . 76.4(5) ?
    C11 N1 C10 C9 . . . . -101.2(5) ?
    O2 C9 C10 C1 . . . . -174.2(4) ?
    C8 C9 C10 C1 . . . . 4.7(6) ?
    O2 C9 C10 N1 . . . . 6.8(6) ?
    C8 C9 C10 N1 . . . . -174.3(4) ?
    C15 N1 C11 O3 . . . . 16.4(8) ?
    C10 N1 C11 O3 . . . . -166.3(5) ?
    C15 N1 C11 C12 . . . . -163.7(5) ?
    C10 N1 C11 C12 . . . . 13.6(7) ?
    O3 C11 C12 C13 . . . . -7.2(10) ?
    N1 C11 C12 C13 . . . . 172.9(5) ?
    C11 C12 C13 C14 . . . . -70.9(9) ?
    C11 N1 C15 O4 . . . . -176.9(4) ?
    C10 N1 C15 O4 . . . . 5.7(6) ?
    C11 N1 C15 C16 . . . . 5.1(7) ?
    C10 N1 C15 C16 . . . . -172.3(4) ?
    O4 C15 C16 C17 . . . . -9.5(10) ?
    N1 C15 C16 C17 . . . . 168.4(6) ?
    C15 C16 C17 C18 . . . . 178.4(7) ?
data_global
_journal_date_recd_electronic     2013-06-06
_journal_date_accepted     2013-06-12
_journal_name_full     'Acta Crystallographica, Section E'
_journal_year     2013
_journal_volume     69
_journal_issue      8
_journal_page_first     o1230
_journal_page_last     o1230
_journal_paper_category     QO
_journal_paper_doi     10.1107/S1600536813016401
_journal_coeditor_code     HG5322
_publ_contact_author_name     'Ray J. Butcher'
_publ_contact_author_address
;
Department of Chemistry
Howard University
525 College Street NW
Washington
DC 20059
USA
;
_publ_contact_author_email     'rbutcher99@yahoo.com'
_publ_contact_author_fax     '202-806-5442'
_publ_contact_author_phone     '202-806-9892'
_publ_section_title
;
<i>N</i>-Butanoyl-<i>N</i>-(3-chloro-1,4-dioxonaphthalen-2-yl)butanamide
;
loop_
    _publ_author_name
    _publ_author_footnote
    _publ_author_address
    'Butcher, Ray J.' ?
;
Department of Chemistry
Howard University
525 College Street NW
Washington
DC 20059
USA
;
    'Berhe, Solomon' .
;
Department of Chemistry
Howard University
525 College Street NW
Washington
DC 20059
USA
;
    'Anderson, Alan J.' .
;
Department of Natural Sciences
Bowie State University
Bowie
MD 20715
USA
;
    'Bakare, Oladapo' .
;
Department of Chemistry
Howard University
525 College Street NW
Washington
DC 20059
USA
;
_publ_section_synopsis     .
