# Supplementary material for: N-Butanoyl-N-(3-chloro-1,4-dioxonaph­thalen-2-yl)butanamide
Source: Acta Crystallogr Sect E Struct Rep Online. 2013 Jul 10;69(Pt 8):o1230. doi: 10.1107/S1600536813016401 (PMC3793734; doi:10.1107/S1600536813016401)
Supplement: Supplementary file 2 [file e-69-o1230-Isup2.hkl]

# 
# h,k,l, Fc-squared, Fo-squared, sigma(Fo-squared) and status flag 
# 
data_I
_shelx_title ' zapp140 in P-1' 
_shelx_refln_list_code          4 
_shelx_F_calc_maximum      141.67 
_exptl_crystal_F_000       364.00 
_reflns_d_resolution_high  0.7956 
 
loop_ 
 _symmetry_equiv_pos_as_xyz 
 'x, y, z' 
 '-x, -y, -z' 
 
_cell_length_a     8.1717 
_cell_length_b     8.3117 
_cell_length_c    14.6841 
_cell_angle_alpha  93.119 
_cell_angle_beta   98.369 
_cell_angle_gamma 118.043 
 
_shelx_F_squared_multiplier     1.000 
 
loop_ 
 _refln_index_h 
 _refln_index_k 
 _refln_index_l 
 _refln_F_squared_calc 
 _refln_F_squared_meas 
 _refln_F_squared_sigma 
 _refln_observed_status 
   1   0   0     2683.10     2882.63     24.54 o 
   2   0   0     2565.40     2844.70     35.22 o 
   3   0   0      111.62      137.00      8.58 o 
   4   0   0       21.53       19.94      2.66 o 
   5   0   0       24.24       25.94      3.46 o 
   6   0   0        7.24       10.75      2.08 o 
   7   0   0        9.03       15.19      6.86 o 
   8   0   0        0.36        0.16      0.83 o 
  -9   1   0        0.03       -1.50      1.50 o 
  -8   1   0        0.16        0.53      0.94 o 
  -7   1   0        1.35        2.06      1.98 o 
  -6   1   0        1.21        1.09      1.50 o 
  -5   1   0       18.30       19.30      4.30 o 
  -4   1   0      132.55      130.15      6.32 o 
  -3   1   0       76.67       55.79      4.44 o 
  -2   1   0      417.29      397.31      6.75 o 
  -1   1   0        9.46        8.69      0.88 o 
   0   1   0     1698.37     1745.24     14.46 o 
   1   1   0     4610.03     3980.87     36.90 o 
   2   1   0      562.16      661.25     19.78 o 
   3   1   0        2.14       -0.01      1.08 o 
   4   1   0        3.09        0.83      1.10 o 
   5   1   0        5.93        8.10      1.22 o 
   6   1   0        1.34        2.38      6.61 o 
   7   1   0        2.44        1.34      1.02 o 
   8   1   0        0.21        0.94      0.85 o 
  -9   2   0        0.14       -1.81      1.81 o 
  -8   2   0        3.38       12.86      6.92 o 
  -7   2   0        3.68        1.25      1.22 o 
  -6   2   0       17.79       18.69      2.97 o 
  -5   2   0        1.51        2.31      1.61 o 
  -4   2   0       33.02       22.13      4.09 o 
  -3   2   0      423.04      424.25      6.66 o 
  -2   2   0     2491.91     2023.93     18.27 o 
  -1   2   0     1563.56     1519.49     16.70 o 
   0   2   0     1576.36     1470.09     20.46 o 
   1   2   0      173.87      177.74      9.37 o 
   2   2   0      126.27      127.41     10.24 o 
   3   2   0        0.32       -1.27      1.27 o 
   4   2   0        0.15       -0.21      1.00 o 
   5   2   0       10.69       10.28      4.75 o 
   6   2   0        0.03        0.52      0.88 o 
   7   2   0        0.86        0.66      0.60 o 
  -9   3   0        0.19       -1.41      1.41 o 
  -8   3   0        0.01        0.13      0.90 o 
  -7   3   0        4.02        5.91      2.17 o 
  -6   3   0      187.04      184.97     13.07 o 
  -5   3   0       77.69       64.63      7.33 o 
  -4   3   0      154.16      183.62     10.86 o 
  -3   3   0       87.58       77.77      4.53 o 
  -2   3   0       18.99       19.40      1.43 o 
  -1   3   0     2963.25     2957.81     37.36 o 
   0   3   0     1513.63     1553.79     23.81 o 
   1   3   0       96.95       77.09      5.75 o 
   2   3   0      101.67      119.74      7.94 o 
   3   3   0       24.41       49.93      8.11 o 
   4   3   0       12.14       15.13      3.26 o 
   5   3   0        0.05       -0.27      1.02 o 
   6   3   0        0.68        1.67      0.86 o 
   7   3   0        0.70        1.29      0.65 o 
  -9   4   0        0.05       -2.30      2.30 o 
  -7   4   0        5.76        6.24      2.41 o 
  -6   4   0       27.26       20.72      2.92 o 
  -5   4   0      398.93      390.43     18.87 o 
  -4   4   0        0.02        1.07      0.75 o 
  -3   4   0      186.14      178.70      5.05 o 
  -2   4   0        0.87        2.22      0.75 o 
  -1   4   0        9.70       20.45      2.49 o 
   0   4   0      253.67      256.40     10.35 o 
   1   4   0        3.75        5.69      1.93 o 
   2   4   0        1.99        1.86      1.40 o 
   3   4   0       15.41       16.02      2.45 o 
   4   4   0        1.85        2.28      1.63 o 
   5   4   0        1.83        2.61      1.65 o 
   6   4   0        0.29        0.53      0.49 o 
 -10   5   0        0.18       20.74      2.21 o 
  -9   5   0        0.49       29.09      5.26 o 
  -8   5   0       18.05       24.74      3.18 o 
  -7   5   0        8.04       13.37      6.60 o 
  -6   5   0        4.06        4.60      1.11 o 
  -5   5   0       22.00       15.03      3.89 o 
  -4   5   0      146.19      115.36     10.10 o 
  -3   5   0      241.52      218.56      9.39 o 
  -2   5   0        1.18       -0.06      1.06 o 
  -1   5   0        6.60        9.86      3.40 o 
   0   5   0       44.30       44.14      7.74 o 
   1   5   0       50.28       59.88      4.02 o 
   2   5   0       25.01       29.98      4.72 o 
   3   5   0        1.61        0.76      1.51 o 
   4   5   0        0.75        3.05      1.58 o 
   5   5   0        0.32        0.11      0.88 o 
 -10   6   0        1.10        3.21      1.84 o 
  -8   6   0        0.01       48.87     35.32 o 
  -7   6   0        0.04       -0.73      1.24 o 
  -6   6   0       43.05       70.15     21.53 o 
  -5   6   0       32.24       47.98      3.83 o 
  -4   6   0      100.72      116.15     10.76 o 
  -3   6   0      126.04      121.52     12.01 o 
  -2   6   0       52.92       43.31      7.68 o 
  -1   6   0      252.16      283.07     28.74 o 
   0   6   0       74.07       74.36      4.20 o 
   1   6   0       53.70       59.77      4.79 o 
   2   6   0        0.89        1.99      1.57 o 
   3   6   0        0.20        0.75      1.05 o 
   4   6   0        0.02        0.56      0.94 o 
  -9   7   0        0.03       12.41      3.98 o 
  -7   7   0       12.03       10.25      2.30 o 
  -6   7   0       32.20       28.95      3.06 o 
  -5   7   0       10.12       11.93      2.40 o 
  -4   7   0        1.34        0.71      0.79 o 
  -3   7   0      203.19      206.11      7.07 o 
  -2   7   0       77.47       72.06      4.61 o 
  -1   7   0      125.89      130.83      7.39 o 
   0   7   0      101.09      102.64      9.77 o 
   1   7   0        8.33        6.77      1.63 o 
   2   7   0        0.64       -0.72      1.04 o 
   3   7   0        0.16       -0.19      0.69 o 
  -8   8   0        5.05       57.57     56.20 o 
  -7   8   0        3.58       36.82     38.98 o 
  -6   8   0        4.25        5.07      2.17 o 
  -5   8   0       16.19       20.95      4.26 o 
  -4   8   0       27.02       28.12      3.53 o 
  -3   8   0       14.75       15.07      2.64 o 
  -2   8   0        6.91        5.91      1.67 o 
  -1   8   0        0.18        0.51      1.33 o 
   0   8   0        1.13        0.87      1.34 o 
   1   8   0        1.33        3.41      1.45 o 
  -8   9   0        0.17        5.14      1.54 o 
  -7   9   0        2.54       20.82      3.82 o 
  -6   9   0        7.81        7.59      2.55 o 
  -5   9   0        9.44       10.28      2.90 o 
  -4   9   0        2.33        4.88      1.46 o 
  -3   9   0        0.91        0.14      1.02 o 
  -2   9   0        1.23       -0.86      1.14 o 
  -1   9   0        0.12        1.33      1.37 o 
  -7  10   0       13.76       15.20      2.13 o 
  -6  10   0       22.78       26.99      3.20 o 
  -5  10   0        5.30        0.78      1.22 o 
  -4  10   0        1.23        0.66      0.82 o 
  -3  10   0        0.00        0.64      0.94 o 
   3 -10   1       14.00       15.02      2.51 o 
   4 -10   1       16.88       10.79      6.55 o 
   5 -10   1        3.37        4.11      1.76 o 
   6 -10   1        7.59       16.44      2.60 o 
   7 -10   1       12.11       18.13      2.27 o 
   0  -9   1        1.36        1.29      0.87 o 
   1  -9   1        1.41        1.91      1.48 o 
   2  -9   1        1.54        2.70      1.78 o 
   3  -9   1       11.34       12.21      2.13 o 
   4  -9   1        4.82        5.35      1.51 o 
   5  -9   1        3.95       -1.99      2.47 o 
   6  -9   1        8.08       10.58      2.68 o 
   7  -9   1        7.63       19.30      3.48 o 
   8  -9   1        0.41        2.20      1.31 o 
  -1  -8   1        0.24        0.09      1.04 o 
   0  -8   1        1.97        1.12      1.49 o 
   1  -8   1        8.17        8.57      3.15 o 
   2  -8   1       16.79       14.75      2.58 o 
   3  -8   1        0.15       -0.07      1.16 o 
   4  -8   1        4.38        3.49      1.31 o 
   5  -8   1       21.53       18.40      4.02 o 
   6  -8   1       12.56       13.23      3.36 o 
   7  -8   1        0.40       42.11     52.12 o 
   8  -8   1        1.41       42.37     42.99 o 
  -3  -7   1        1.35        3.17      1.24 o 
  -2  -7   1       10.22       11.84      2.80 o 
  -1  -7   1        5.27        3.91      1.27 o 
   0  -7   1       88.45      102.54      9.79 o 
   1  -7   1      266.42      293.69     10.80 o 
   2  -7   1       16.92       15.50      2.66 o 
   3  -7   1       14.09       14.14      2.16 o 
   4  -7   1       29.87       36.19      3.94 o 
   5  -7   1        1.02        1.85      2.55 o 
   6  -7   1       10.75       18.71      2.49 o 
   7  -7   1       14.41       18.69      3.77 o 
   8  -7   1        1.78        0.68      3.65 o 
   9  -7   1        1.22       18.29      4.25 o 
  -4  -6   1        0.23        0.85      1.07 o 
  -3  -6   1        6.59        8.09      2.61 o 
  -2  -6   1       18.36       21.85      4.18 o 
  -1  -6   1        1.26        1.30      0.85 o 
   0  -6   1        9.48       14.71      2.30 o 
   1  -6   1      200.96      231.72     12.03 o 
   2  -6   1      372.22      334.28     21.24 o 
   3  -6   1       29.45       21.10      5.19 o 
   4  -6   1        2.72        4.29      2.05 o 
   5  -6   1        1.05        2.29      0.98 o 
   6  -6   1        8.02       32.91     24.08 o 
   7  -6   1       14.87       61.93     31.64 o 
   8  -6   1        2.73       59.90     43.68 o 
  -5  -5   1        0.91        0.90      0.54 o 
  -4  -5   1        5.68        3.44      1.79 o 
  -3  -5   1        0.22        0.83      1.36 o 
  -2  -5   1        9.65        5.61      1.31 o 
  -1  -5   1       86.88       74.21      7.06 o 
   0  -5   1       65.37       64.67      6.03 o 
   1  -5   1        1.83        1.04      1.08 o 
   2  -5   1        0.07        0.94      0.81 o 
   3  -5   1        3.26        1.71      0.87 o 
   4  -5   1       12.12       12.26      3.07 o 
   5  -5   1       69.85       63.44      8.17 o 
   6  -5   1       50.71       47.86      2.93 o 
   7  -5   1        3.62        2.03      2.22 o 
   8  -5   1        0.03        7.05      2.12 o 
   9  -5   1        0.09       39.52      5.29 o 
  -6  -4   1        0.64        0.20      0.56 o 
  -5  -4   1        0.37        0.74      1.18 o 
  -4  -4   1       10.20        5.51      2.12 o 
  -3  -4   1        1.05        1.36      0.73 o 
  -2  -4   1       88.91       84.39      7.44 o 
  -1  -4   1       38.77       38.67      4.57 o 
   0  -4   1       38.14       44.79      4.23 o 
   1  -4   1      707.92      732.92     39.98 o 
   2  -4   1      519.00      478.79     11.76 o 
   3  -4   1      236.14      317.80     10.62 o 
   4  -4   1      258.14      303.33     11.01 o 
   5  -4   1        1.28       -0.31      1.90 o 
   6  -4   1        3.12        3.75      1.09 o 
   7  -4   1        9.13       14.37      3.18 o 
   8  -4   1        0.29        7.11      2.55 o 
   9  -4   1        0.63       -0.36      1.53 o 
  -7  -3   1        0.00       -0.04      0.62 o 
  -6  -3   1        0.37        1.18      1.07 o 
  -5  -3   1        9.94        4.89      1.93 o 
  -4  -3   1       55.39       60.76      3.43 o 
  -3  -3   1       22.43       27.33      4.21 o 
  -2  -3   1        6.54        9.47      2.34 o 
  -1  -3   1       35.53       32.78      3.67 o 
   0  -3   1       22.04       21.11      2.44 o 
   1  -3   1      435.29      439.08     15.21 o 
   2  -3   1      139.60      130.33      4.89 o 
   3  -3   1      869.74      771.38     22.11 o 
   4  -3   1     1369.74     1321.48     32.01 o 
   5  -3   1       93.91       77.84      8.74 o 
   6  -3   1      108.83      103.45      9.96 o 
   7  -3   1        2.49        2.11      1.22 o 
   8  -3   1        0.33       -1.87      1.87 o 
   9  -3   1        0.07       -1.16      1.31 o 
  -7  -2   1        0.02        1.38      0.82 o 
  -6  -2   1        2.69        2.13      1.43 o 
  -5  -2   1       22.70       21.80      3.03 o 
  -4  -2   1       27.43       20.22      3.16 o 
  -3  -2   1        2.75        3.66      1.35 o 
  -2  -2   1      289.38      255.99     14.19 o 
  -1  -2   1     1793.47     2006.69     64.65 o 
   0  -2   1      140.74      106.06      4.08 o 
   1  -2   1     6021.79     5900.21     36.53 o 
   2  -2   1      403.28      392.99     20.35 o 
   3  -2   1       32.54       32.07      2.98 o 
   4  -2   1        1.27        4.50      2.02 o 
   5  -2   1      117.23      106.08     10.15 o 
   6  -2   1       47.27       49.34      4.45 o 
   7  -2   1        6.52        7.11      3.14 o 
   8  -2   1        0.04       -0.95      1.35 o 
   9  -2   1        0.05       -1.57      1.57 o 
  -8  -1   1        0.03        0.35      0.60 o 
  -6  -1   1        8.11       13.76      2.24 o 
  -5  -1   1        1.87        0.72      0.90 o 
  -4  -1   1        8.49        6.69      1.76 o 
  -3  -1   1      328.61      348.38     16.09 o 
  -2  -1   1     1326.22     1134.32     25.15 o 
  -1  -1   1      118.90      100.89      5.88 o 
   0  -1   1     2837.71     2803.84     17.80 o 
   1  -1   1      768.08      814.81     17.87 o 
   2  -1   1      701.91      578.13     15.06 o 
   3  -1   1       87.17      128.02      8.18 o 
   4  -1   1      495.06      442.57     11.56 o 
   5  -1   1        0.17        0.07      1.12 o 
   6  -1   1        0.01       -0.33      0.67 o 
   7  -1   1        3.01        9.15      6.63 o 
   8  -1   1        0.09        0.86      0.98 o 
   9  -1   1        0.00       -1.05      1.05 o 
  -8   0   1        3.55        1.09      0.96 o 
  -7   0   1        0.89       10.98      3.25 o 
  -6   0   1        1.96        1.80      1.52 o 
  -5   0   1       17.48       13.58      2.51 o 
  -4   0   1      216.37      215.91      8.82 o 
  -3   0   1     1366.94     1225.25     63.94 o 
  -2   0   1     5440.30     4608.13     39.64 o 
  -1   0   1      301.27      348.80     12.80 o 
   0   0   1     1469.96     1485.56     46.46 o 
   1   0   1      913.15     1011.53     52.09 o 
   2   0   1      811.35      829.30     18.97 o 
   3   0   1     1968.04     1911.14     37.67 o 
   4   0   1       96.98      107.39      9.28 o 
   5   0   1        2.29        2.09      1.22 o 
   6   0   1       28.77       26.11      4.22 o 
   7   0   1       15.98       15.32      3.31 o 
   8   0   1        0.01        0.31      0.78 o 
  -9   1   1        0.03       -1.41      1.41 o 
  -8   1   1        0.73        5.29      9.27 o 
  -7   1   1        6.77        6.69      3.70 o 
  -6   1   1       27.23       24.36      4.86 o 
  -5   1   1       45.91       42.98      4.09 o 
  -4   1   1      192.10      193.76      9.25 o 
  -3   1   1        0.12        0.67      0.64 o 
  -2   1   1      765.00      621.18     11.80 o 
  -1   1   1     2576.82     2382.55     68.19 o 
   0   1   1      474.17      491.24      9.74 o 
   1   1   1       62.83       75.27      5.07 o 
   2   1   1       14.70       15.33      3.08 o 
   3   1   1       10.14        7.08      2.61 o 
   4   1   1        0.52        0.20      1.03 o 
   5   1   1        3.08        1.08      0.84 o 
   6   1   1       10.79       14.09      2.94 o 
   7   1   1        5.47        5.49      2.04 o 
   8   1   1        0.25        0.29      0.84 o 
  -9   2   1        0.27       -2.08      2.08 o 
  -8   2   1        0.84        1.82      1.47 o 
  -7   2   1        1.82        2.83      0.86 o 
  -6   2   1        4.44        7.05      2.68 o 
  -5   2   1       12.29       10.71      2.03 o 
  -4   2   1      108.86       88.30      5.26 o 
  -3   2   1       95.60      136.91      5.51 o 
  -2   2   1      174.91      186.85      4.65 o 
  -1   2   1     2094.14     2127.12     17.36 o 
   0   2   1     1482.23     1236.33     20.08 o 
   1   2   1       41.27       56.32      5.22 o 
   2   2   1      428.66      412.58     17.90 o 
   3   2   1      133.18      134.48     12.20 o 
   4   2   1        1.21        0.72      0.66 o 
   5   2   1       22.56       30.91      4.54 o 
   6   2   1        0.98        0.73      0.84 o 
   7   2   1        0.00       -0.36      0.69 o 
 -10   3   1        0.14       11.98      1.93 o 
  -8   3   1        2.95        1.18      1.31 o 
  -7   3   1       14.83       11.43      2.56 o 
  -6   3   1       79.97       81.11      8.59 o 
  -5   3   1      208.70      206.01     12.64 o 
  -4   3   1       69.18       68.90      6.64 o 
  -3   3   1       84.25       92.25      4.45 o 
  -2   3   1      377.89      398.80      6.52 o 
  -1   3   1      578.53      548.45     11.34 o 
   0   3   1        2.45        1.31      1.12 o 
   1   3   1        0.79       -0.90      1.47 o 
   2   3   1      326.27      327.95     18.42 o 
   3   3   1      154.98      137.28     13.68 o 
   4   3   1       15.67       21.15      3.89 o 
   5   3   1        0.88        0.83      0.88 o 
   6   3   1        0.24        0.14      0.64 o 
 -10   4   1        0.45       25.54      3.16 o 
  -9   4   1        2.98       -2.25      2.25 o 
  -7   4   1        0.82        6.09      5.11 o 
  -6   4   1       52.53       54.79      7.23 o 
  -5   4   1       79.58       94.16      8.75 o 
  -4   4   1       27.56       24.88      3.18 o 
  -3   4   1        6.94        7.85      1.34 o 
  -2   4   1      231.98      261.64      7.96 o 
  -1   4   1       24.00       28.82      3.10 o 
   0   4   1      185.87      174.80      8.73 o 
   1   4   1        4.24        5.67      1.97 o 
   2   4   1       92.33      100.42      8.32 o 
   3   4   1       24.80       21.05      4.04 o 
   4   4   1        0.08       -0.17      1.10 o 
   5   4   1        1.93        1.18      0.82 o 
   6   4   1        0.35        0.20      0.58 o 
  -9   5   1        0.57       32.21      5.37 o 
  -8   5   1        0.05        3.91      1.89 o 
  -7   5   1       26.01       30.85      2.73 o 
  -6   5   1       21.09       28.15      2.31 o 
  -5   5   1        2.05        3.22      2.35 o 
  -4   5   1        0.29        2.64      2.22 o 
  -3   5   1        6.94        9.27      1.94 o 
  -2   5   1      411.46      364.54     18.57 o 
  -1   5   1      360.15      345.14     25.27 o 
   0   5   1       78.40       93.63      7.30 o 
   1   5   1        0.37        1.10      0.70 o 
   2   5   1       11.57        9.35      2.74 o 
   3   5   1        6.24        8.93      2.89 o 
   4   5   1        0.06        0.13      0.95 o 
   5   5   1        0.43       -0.03      0.67 o 
 -10   6   1        1.39        0.14      1.62 o 
  -7   6   1        0.05        2.44      1.38 o 
  -6   6   1        0.15        0.13      1.69 o 
  -5   6   1        6.85       10.41      1.53 o 
  -4   6   1       76.85       63.92      7.81 o 
  -3   6   1      567.32      516.38     24.74 o 
  -2   6   1      236.15      201.18     16.04 o 
  -1   6   1        5.98        8.39      1.66 o 
   0   6   1       31.24       34.00      3.23 o 
   1   6   1       26.41       24.02      3.14 o 
   2   6   1       10.67       10.79      3.18 o 
   3   6   1        2.30        2.77      1.90 o 
   4   6   1        0.02        0.61      0.78 o 
  -9   7   1        4.36       11.87      3.64 o 
  -7   7   1        1.02        4.87      1.45 o 
  -6   7   1        5.14        8.47      6.18 o 
  -5   7   1        1.77        2.45      1.76 o 
  -4   7   1        2.81        4.86      1.34 o 
  -3   7   1      302.55      289.77      9.64 o 
  -2   7   1      253.05      265.65     12.08 o 
  -1   7   1        2.00        2.12      1.33 o 
   0   7   1       15.75       20.69      2.87 o 
   1   7   1        4.61        5.50      1.48 o 
   2   7   1        0.68       -0.96      1.23 o 
   3   7   1        0.65       -0.11      0.73 o 
  -8   8   1        1.69       41.76     38.71 o 
  -7   8   1        5.05       27.78     30.91 o 
  -6   8   1        4.11        5.02      2.17 o 
  -5   8   1        9.13        7.39      2.99 o 
  -4   8   1        5.75        5.09      1.63 o 
  -3   8   1       41.11       39.82      4.18 o 
  -2   8   1        5.77        6.79      1.78 o 
  -1   8   1       14.24       15.28      2.54 o 
   0   8   1        8.68       11.74      2.99 o 
   1   8   1        0.05       -0.37      0.96 o 
  -8   9   1        1.08        4.70      1.46 o 
  -7   9   1        0.28       15.41      3.31 o 
  -6   9   1        0.77        2.06      1.96 o 
  -5   9   1        1.24        1.19      1.94 o 
  -4   9   1        0.46        0.34      1.24 o 
  -3   9   1        3.68        1.66      1.13 o 
  -2   9   1       10.02        9.10      2.05 o 
  -1   9   1        8.19        9.74      2.49 o 
  -7  10   1        0.51        0.37      0.90 o 
  -6  10   1        8.91        8.33      1.79 o 
  -5  10   1        7.64       -2.12      2.20 o 
  -4  10   1        7.54        7.91      1.83 o 
  -3  10   1        5.30        4.92      1.45 o 
   2 -10   2        0.31        0.82      0.76 o 
   3 -10   2        3.64        4.97      1.62 o 
   4 -10   2       31.70       30.65      3.85 o 
   5 -10   2       27.87       34.79      3.75 o 
   6 -10   2        2.55        7.27      1.96 o 
   7 -10   2        0.00        1.60      0.98 o 
   0  -9   2        0.08        0.00      0.73 o 
   1  -9   2        0.01        0.02      1.06 o 
   2  -9   2        0.18        1.07      1.50 o 
   3  -9   2        7.20        7.86      1.73 o 
   4  -9   2       10.37        9.78      1.95 o 
   5  -9   2        3.04       -0.57      1.72 o 
   6  -9   2        0.00        3.29      2.34 o 
   7  -9   2        2.01        9.38      2.85 o 
   8  -9   2        2.48        7.19      1.71 o 
  -1  -8   2        0.11        0.88      0.99 o 
   0  -8   2        8.74       10.09      3.01 o 
   1  -8   2        7.47        4.78      2.43 o 
   2  -8   2       15.77       18.09      2.84 o 
   3  -8   2        1.85        4.85      1.67 o 
   4  -8   2        2.65        0.67      0.78 o 
   5  -8   2        3.70        5.88      2.39 o 
   6  -8   2        3.51        6.01      2.79 o 
   7  -8   2        3.66        8.18      2.64 o 
   8  -8   2        8.39        9.65      2.28 o 
  -3  -7   2        0.95        0.81      0.71 o 
  -2  -7   2       30.07       36.15      4.51 o 
  -1  -7   2       54.97       67.11      4.73 o 
   0  -7   2        5.78        6.88      2.05 o 
   1  -7   2       22.40       25.89      5.06 o 
   2  -7   2        7.08        5.91      1.65 o 
   3  -7   2       35.76       37.30      3.56 o 
   4  -7   2      104.60       94.72      8.26 o 
   5  -7   2       68.55       69.13      7.33 o 
   6  -7   2       22.00       41.24      5.15 o 
   7  -7   2        3.37        2.03      5.93 o 
   8  -7   2        0.86       -1.80      2.01 o 
   9  -7   2        1.41       31.08      4.56 o 
  -4  -6   2        0.28        0.21      0.84 o 
  -3  -6   2        5.53        5.68      2.22 o 
  -2  -6   2        9.16        5.65      2.28 o 
  -1  -6   2       49.32       54.73      5.88 o 
   0  -6   2       31.30       44.83      4.87 o 
   1  -6   2        0.25        0.18      0.68 o 
   2  -6   2        0.25        1.91      1.00 o 
   3  -6   2       23.88       26.43      5.78 o 
   4  -6   2      107.42       83.40      8.94 o 
   5  -6   2       13.55        8.54      1.43 o 
   6  -6   2        4.05       42.87     36.88 o 
   7  -6   2        5.73       49.17     38.52 o 
   8  -6   2       12.79       68.57     40.34 o 
  -5  -5   2        0.14        0.48      0.99 o 
  -4  -5   2        9.04       15.61      3.54 o 
  -3  -5   2        2.06        0.69      0.84 o 
  -2  -5   2        4.39        2.44      1.02 o 
  -1  -5   2        0.52        1.59      1.22 o 
   0  -5   2       54.70       51.79      5.52 o 
   1  -5   2      140.17      150.37     19.66 o 
   2  -5   2        8.51        5.08      2.73 o 
   3  -5   2       58.99       51.23      4.64 o 
   4  -5   2       24.38       22.67      3.39 o 
   5  -5   2       53.66       47.84      7.04 o 
   6  -5   2       43.51       40.19      3.37 o 
   7  -5   2        2.02        2.64      2.93 o 
   8  -5   2       12.79       26.55      3.24 o 
  -6  -4   2        0.44        1.08      0.67 o 
  -5  -4   2        4.11        0.74      1.32 o 
  -4  -4   2        0.43        1.51      1.55 o 
  -3  -4   2        0.96        2.27      0.84 o 
  -2  -4   2       48.09       57.00      6.10 o 
  -1  -4   2        5.08        5.03      1.78 o 
   0  -4   2      112.09      122.59      7.35 o 
   1  -4   2     1143.83     1231.30     20.05 o 
   2  -4   2      258.97      218.85      8.35 o 
   3  -4   2      758.47      763.70     26.02 o 
   4  -4   2      430.58      418.26     20.18 o 
   5  -4   2      191.11      200.12     15.04 o 
   6  -4   2        7.04        7.50      1.57 o 
   7  -4   2        0.23       -0.67      1.14 o 
   8  -4   2        0.79        1.56      2.57 o 
   9  -4   2        0.90        9.96      2.58 o 
  -7  -3   2        1.38        0.44      0.46 o 
  -6  -3   2        1.47        0.85      0.80 o 
  -5  -3   2       20.00       28.76      4.47 o 
  -4  -3   2        9.21        5.97      1.14 o 
  -3  -3   2        1.71        1.96      1.13 o 
  -2  -3   2      139.44      128.58      8.10 o 
  -1  -3   2      113.31      122.56      8.40 o 
   0  -3   2      109.14      110.42      4.32 o 
   1  -3   2     1322.97     1230.85     15.50 o 
   2  -3   2     1641.65     1655.00     44.26 o 
   3  -3   2       67.97       54.23      6.39 o 
   4  -3   2      608.76      624.74     24.22 o 
   5  -3   2       32.26       39.99      6.47 o 
   6  -3   2       22.76       30.53      2.78 o 
   7  -3   2        5.93        3.79      2.13 o 
   8  -3   2        0.27       -2.95      2.95 o 
   9  -3   2        0.17        0.06      0.77 o 
  -7  -2   2        0.18        0.09      0.57 o 
  -6  -2   2        0.13        4.51      7.23 o 
  -5  -2   2        5.42        9.41      1.91 o 
  -4  -2   2       12.36       18.98      4.90 o 
  -3  -2   2       20.61       12.79      1.81 o 
  -2  -2   2      268.30      290.76     10.27 o 
  -1  -2   2       53.90       47.91      3.66 o 
   0  -2   2     2146.36     2112.18     80.75 o 
   1  -2   2      415.29      454.11      7.74 o 
   2  -2   2      672.69      689.60     12.49 o 
   3  -2   2       49.62       45.47      3.77 o 
   4  -2   2       85.44       97.76      8.87 o 
   5  -2   2        0.03        0.18      0.89 o 
   6  -2   2       17.61       20.93      3.09 o 
   7  -2   2       14.78       18.33      4.17 o 
   8  -2   2        3.52        4.79      2.02 o 
   9  -2   2        0.17       -0.99      0.99 o 
  -8  -1   2        0.13        0.32      0.66 o 
  -7  -1   2        0.22        3.52      7.22 o 
  -6  -1   2        6.27        7.44      1.57 o 
  -5  -1   2       11.08       16.52      1.85 o 
  -4  -1   2      215.89      198.24      8.92 o 
  -3  -1   2     1050.20      993.56     13.63 o 
  -2  -1   2      429.40      517.81     11.41 o 
  -1  -1   2      346.14      446.54     30.59 o 
   0  -1   2      695.24      836.63     23.69 o 
   1  -1   2     1668.45     1598.09     13.24 o 
   2  -1   2        1.16        0.94      0.56 o 
   3  -1   2       14.61        8.62      1.71 o 
   4  -1   2       26.47       45.36      6.12 o 
   5  -1   2       14.87       19.04      4.78 o 
   6  -1   2        5.11        1.86      0.98 o 
   7  -1   2        0.03        0.10      0.89 o 
   8  -1   2        0.14        0.81      1.09 o 
   9  -1   2        0.11       -0.60      0.60 o 
  -8   0   2        3.53        4.27      1.44 o 
  -7   0   2        1.16        3.68      2.28 o 
  -6   0   2        0.66        2.20      1.49 o 
  -5   0   2       54.49       46.10      4.55 o 
  -4   0   2      479.56      502.05     28.49 o 
  -3   0   2       98.71      155.69      6.26 o 
  -2   0   2    20070.59    16689.29    206.98 o 
  -1   0   2     1965.57     2014.38     61.69 o 
   0   0   2       55.71       53.58      3.05 o 
   1   0   2       14.54       26.69      2.05 o 
   2   0   2      219.31      198.87      9.23 o 
   3   0   2       87.24       88.27      8.06 o 
   4   0   2      170.78      149.77     12.01 o 
   5   0   2      255.23      247.74     17.22 o 
   6   0   2       15.70       20.55      6.02 o 
   7   0   2       18.18       11.04      2.93 o 
   8   0   2        0.04        0.53      0.93 o 
  -9   1   2        0.06        1.29      0.90 o 
  -8   1   2        0.24        4.36      5.70 o 
  -6   1   2       16.50       10.44      2.10 o 
  -5   1   2        5.56        4.19      1.05 o 
  -4   1   2        7.75        7.54      1.28 o 
  -3   1   2       53.73       47.89      2.68 o 
  -2   1   2      233.75      285.37      9.54 o 
  -1   1   2     1074.93      831.36     15.81 o 
   0   1   2     3460.19     3210.40     31.45 o 
   1   1   2      512.90      468.75     13.78 o 
   2   1   2        7.37        5.25      2.03 o 
   3   1   2        0.73        0.30      0.92 o 
   4   1   2        2.57        1.33      1.01 o 
   5   1   2       12.82       11.09      2.10 o 
   6   1   2        0.02       -0.69      1.08 o 
   7   1   2        6.76        9.86      2.56 o 
   8   1   2        0.43       -1.30      1.30 o 
  -9   2   2        1.98        6.90      7.68 o 
  -8   2   2        4.93        2.77      3.56 o 
  -7   2   2       34.23       33.07      3.29 o 
  -6   2   2       16.82       16.88      4.01 o 
  -5   2   2       37.77       27.60      4.50 o 
  -4   2   2      394.08      329.35     20.76 o 
  -3   2   2      532.92      447.77     35.09 o 
  -2   2   2       89.58       79.84      4.15 o 
  -1   2   2     3731.54     3782.71     41.12 o 
   0   2   2     1916.82     1747.91     27.81 o 
   1   2   2       24.55       28.83      4.06 o 
   2   2   2      136.27      108.10      9.28 o 
   3   2   2      188.08      183.18     14.50 o 
   4   2   2        6.59        7.66      2.23 o 
   5   2   2        0.22       -1.42      1.42 o 
   6   2   2        0.07        0.99      0.85 o 
   7   2   2        0.67        0.17      0.69 o 
 -10   3   2        0.00        4.34      1.47 o 
  -9   3   2        1.54       11.23      2.33 o 
  -8   3   2       39.94       31.76      3.63 o 
  -7   3   2       21.18       34.05     12.55 o 
  -6   3   2       45.48       44.70      6.33 o 
  -5   3   2       11.44       11.42      2.87 o 
  -4   3   2        4.94        5.38      2.11 o 
  -3   3   2      487.84      446.36      8.64 o 
  -2   3   2      982.06      967.26     23.47 o 
  -1   3   2      282.76      286.82     12.34 o 
   0   3   2      131.17      176.31     10.32 o 
   1   3   2      175.24      187.69     11.88 o 
   2   3   2       14.93       17.38      4.45 o 
   3   3   2        8.31        8.57      1.98 o 
   4   3   2       21.32       19.76      3.83 o 
   5   3   2        2.73        3.89      1.35 o 
   6   3   2        0.11        0.51      0.57 o 
 -10   4   2        0.03       20.86      2.95 o 
  -9   4   2        0.02       -2.65      2.65 o 
  -7   4   2       86.23       88.62     10.90 o 
  -6   4   2        6.33        6.31      1.56 o 
  -5   4   2        0.92        1.30      1.66 o 
  -4   4   2      125.39      124.86      8.70 o 
  -3   4   2      330.95      314.25      8.20 o 
  -2   4   2        0.74        0.99      0.77 o 
  -1   4   2      409.99      364.70     11.77 o 
   0   4   2       56.12       70.43      5.82 o 
   1   4   2       25.13       31.58      5.83 o 
   2   4   2        6.52        5.96      1.57 o 
   3   4   2        4.89        5.53      2.07 o 
   4   4   2        6.49        9.02      2.89 o 
   5   4   2        0.58        0.76      0.55 o 
  -9   5   2        0.00       32.30      5.45 o 
  -8   5   2        0.07       25.38     16.22 o 
  -7   5   2        0.38        0.20      1.05 o 
  -6   5   2        9.72        3.62      0.93 o 
  -5   5   2       52.52       47.37      7.01 o 
  -4   5   2      106.39      142.53     11.47 o 
  -3   5   2      232.35      265.33     14.81 o 
  -2   5   2      149.72      159.63      8.09 o 
  -1   5   2      173.00      205.46     10.10 o 
   0   5   2       50.92       47.78      5.36 o 
   1   5   2       57.42       58.68      3.75 o 
   2   5   2       14.69       12.24      3.13 o 
   3   5   2        3.37        5.46      2.43 o 
   4   5   2        1.13        1.59      1.46 o 
   5   5   2        0.14        0.27      0.63 o 
 -10   6   2        0.00       -1.53      1.83 o 
  -8   6   2       11.05       56.76     24.74 o 
  -7   6   2        2.80        9.37     17.73 o 
  -6   6   2       76.11       84.45      3.92 o 
  -5   6   2      179.92      183.67      5.75 o 
  -4   6   2       21.41       20.53      2.87 o 
  -3   6   2      237.38      209.26     15.45 o 
  -2   6   2       78.62       84.91      4.85 o 
  -1   6   2      120.50      117.59      5.90 o 
   0   6   2        7.30        8.49      1.54 o 
   1   6   2        0.39        0.52      0.83 o 
   2   6   2        0.23       -0.43      1.17 o 
   3   6   2        5.31        7.95      2.44 o 
   4   6   2        3.38        5.58      1.62 o 
  -9   7   2        1.82        4.31      2.99 o 
  -8   7   2        5.98       30.92      4.25 o 
  -7   7   2        6.74        9.25      1.67 o 
  -6   7   2        1.86        2.64      1.64 o 
  -5   7   2      102.22       86.43      8.96 o 
  -4   7   2       50.41       38.92      3.98 o 
  -3   7   2       68.52       71.63      5.44 o 
  -2   7   2       90.34       89.61      6.06 o 
  -1   7   2       10.52       10.60      2.24 o 
   0   7   2        1.48        0.73      1.17 o 
   1   7   2        0.52        0.91      0.95 o 
   2   7   2        1.97        2.02      1.40 o 
  -7   8   2        1.65       -1.74      1.74 o 
  -6   8   2        5.96        3.60      1.84 o 
  -5   8   2       24.20       21.58      4.59 o 
  -4   8   2        6.19        6.94      2.07 o 
  -3   8   2        6.72        6.16      1.79 o 
  -2   8   2        0.49        0.54      0.95 o 
  -1   8   2       11.42       13.19      3.67 o 
   0   8   2       10.27        9.66      2.70 o 
  -8   9   2        4.77        7.18      1.48 o 
  -7   9   2        4.85       17.26      3.13 o 
  -6   9   2        0.87        3.25      1.77 o 
  -5   9   2        0.08        0.98      1.21 o 
  -4   9   2        5.89        6.06      1.66 o 
  -3   9   2        6.55        6.68      1.64 o 
  -2   9   2        0.46        0.22      1.18 o 
  -1   9   2        7.77        8.01      2.19 o 
  -4  10   2        2.14        1.68      0.94 o 
  -3  10   2        4.50        4.47      1.31 o 
   3 -10   3        9.82       11.05      2.20 o 
   4 -10   3        0.62        1.85      0.78 o 
   5 -10   3        8.97       11.91      2.37 o 
   6 -10   3        6.22       10.74      2.12 o 
   0  -9   3        0.37        0.03      0.77 o 
   1  -9   3        2.33        2.65      1.47 o 
   2  -9   3        1.16        0.53      1.34 o 
   3  -9   3        1.82        2.63      1.07 o 
   4  -9   3        3.56        0.65      2.21 o 
   5  -9   3        8.49       10.78      3.16 o 
   6  -9   3        2.59        5.38      2.50 o 
   7  -9   3        0.03        6.57      2.47 o 
   8  -9   3        0.01        5.75      1.63 o 
  -1  -8   3        1.52        2.90      1.48 o 
   0  -8   3       16.98       17.07      3.89 o 
   1  -8   3        0.10        0.74      1.39 o 
   2  -8   3       15.70       18.24      2.81 o 
   3  -8   3       29.32       25.68      3.54 o 
   4  -8   3       22.82       29.10      3.72 o 
   5  -8   3        1.24        1.63      1.70 o 
   6  -8   3        2.29        5.61      3.77 o 
   7  -8   3        0.03        7.61     12.05 o 
   8  -8   3        1.32        0.23      1.20 o 
  -3  -7   3        0.98        0.54      0.77 o 
  -2  -7   3       11.21        9.08      2.24 o 
  -1  -7   3       58.56       57.95      6.74 o 
   0  -7   3        1.44        1.57      1.25 o 
   1  -7   3        6.74       12.18      3.62 o 
   2  -7   3      100.00       94.44      6.25 o 
   3  -7   3       53.66       56.60      4.94 o 
   4  -7   3        1.50        1.63      1.09 o 
   5  -7   3       34.97       29.40      3.62 o 
   6  -7   3       23.67       47.45     12.35 o 
   7  -7   3        0.53       11.82      3.12 o 
   8  -7   3        0.08       21.95      3.64 o 
  -4  -6   3        1.89        1.15      1.09 o 
  -3  -6   3        2.21        0.88      1.19 o 
  -2  -6   3        0.03        0.26      0.66 o 
  -1  -6   3       47.71       44.74      5.29 o 
   0  -6   3       93.59      107.46      7.73 o 
   1  -6   3        1.26        1.13      0.95 o 
   2  -6   3        9.92       10.81      2.77 o 
   3  -6   3        2.93        2.86      2.58 o 
   4  -6   3       18.75       29.92      2.74 o 
   5  -6   3        6.52       12.37      2.65 o 
   6  -6   3        6.22       34.05     27.82 o 
   7  -6   3        3.77       59.45     52.43 o 
   8  -6   3        3.06       68.56     39.20 o 
  -5  -5   3        0.52        1.84      1.26 o 
  -4  -5   3        0.19        0.53      1.01 o 
  -3  -5   3        4.77        7.77      1.77 o 
  -2  -5   3       14.88       22.91      2.77 o 
  -1  -5   3       28.84       30.76      4.50 o 
   0  -5   3       10.52        7.13      2.06 o 
   1  -5   3       28.21       29.90      6.05 o 
   2  -5   3      129.39      119.34      8.24 o 
   3  -5   3      331.66      331.39     12.26 o 
   4  -5   3      245.83      222.73     12.86 o 
   5  -5   3        4.00        1.40      0.90 o 
   6  -5   3        0.81       -0.24      1.67 o 
   7  -5   3        0.28        3.56      5.26 o 
   8  -5   3        0.01       16.42     11.21 o 
  -6  -4   3        0.00        0.76      0.91 o 
  -5  -4   3        2.22        3.68      1.86 o 
  -4  -4   3        4.85        2.21      1.10 o 
  -3  -4   3       21.01       23.74      3.29 o 
  -2  -4   3        4.28        1.24      0.90 o 
  -1  -4   3       21.41       17.41      3.16 o 
   0  -4   3        1.66        1.94      1.13 o 
   1  -4   3      766.79      908.17     39.60 o 
   2  -4   3     1300.92     1499.18     26.31 o 
   3  -4   3        3.91        1.83      1.47 o 
   4  -4   3        9.35        3.99      2.07 o 
   5  -4   3        7.52        8.42      3.77 o 
   6  -4   3       25.68       27.03      3.09 o 
   7  -4   3        3.39       -0.71      1.21 o 
   8  -4   3        7.19       10.69      2.56 o 
   9  -4   3        0.33       12.91      8.10 o 
  -7  -3   3        0.98        1.58      0.61 o 
  -6  -3   3        6.76       11.19      2.73 o 
  -5  -3   3        6.53        8.12      1.97 o 
  -4  -3   3        2.43        0.68      0.57 o 
  -3  -3   3        3.56        2.36      1.53 o 
  -2  -3   3        3.97        2.94      1.19 o 
  -1  -3   3       27.09       23.60      3.25 o 
   0  -3   3      139.63      141.61     10.01 o 
   1  -3   3      332.94      346.75     16.58 o 
   2  -3   3     1230.74     1426.05     31.94 o 
   3  -3   3       87.28       90.31      5.71 o 
   4  -3   3       62.20       59.97      5.28 o 
   5  -3   3        0.91        0.92      1.42 o 
   6  -3   3       29.83       27.21      2.74 o 
   7  -3   3        0.69       -0.56      1.06 o 
   8  -3   3        4.28        1.33      1.77 o 
   9  -3   3        5.00        3.85      2.86 o 
  -7  -2   3        0.04       -0.18      0.79 o 
  -6  -2   3        9.24       17.38      3.14 o 
  -5  -2   3       12.85       15.17      2.19 o 
  -4  -2   3       17.50       14.54      4.31 o 
  -3  -2   3      104.50      124.20      7.12 o 
  -2  -2   3       67.20       61.20      4.59 o 
  -1  -2   3       63.23       69.69      4.30 o 
   0  -2   3      346.58      303.58      8.16 o 
   1  -2   3      258.27      290.21      8.65 o 
   2  -2   3        1.67        0.59      0.56 o 
   3  -2   3      904.22      856.27     41.59 o 
   4  -2   3      569.53      568.36     22.15 o 
   5  -2   3       31.40       27.77      5.82 o 
   6  -2   3        0.40        0.11      1.01 o 
   7  -2   3        6.36        5.04      2.35 o 
   8  -2   3        0.06       -2.96      2.96 o 
   9  -2   3        0.07        0.59      0.68 o 
  -8  -1   3        0.03       -0.71      0.81 o 
  -7  -1   3        0.05        4.41      5.67 o 
  -5  -1   3      117.02      113.28      4.44 o 
  -4  -1   3      338.54      321.41     11.08 o 
  -3  -1   3      437.11      437.28      8.41 o 
  -2  -1   3     1064.43      949.27     57.75 o 
  -1  -1   3      659.16      598.25     45.89 o 
   0  -1   3      856.66      774.70      6.30 o 
   1  -1   3      561.63      624.80     12.15 o 
   2  -1   3      310.94      293.65     28.25 o 
   3  -1   3      142.18      162.04      7.75 o 
   4  -1   3        8.18       19.05      4.34 o 
   5  -1   3       22.90       13.29      4.21 o 
   6  -1   3        2.86        3.99      4.92 o 
   7  -1   3        6.74        4.95      2.13 o 
   8  -1   3        0.02       -2.38      2.38 o 
  -8   0   3        2.31        8.20      7.32 o 
  -7   0   3        0.30       -2.71      2.71 o 
  -6   0   3       72.78       76.95      7.01 o 
  -5   0   3      158.72      164.11      8.51 o 
  -4   0   3     1239.36     1203.26     31.99 o 
  -3   0   3       74.43       94.64      3.37 o 
  -2   0   3     2743.85     2881.56     89.30 o 
  -1   0   3      673.11      660.77     15.18 o 
   0   0   3      321.61      392.27      6.32 o 
   1   0   3     3706.64     3978.53    159.58 o 
   2   0   3      891.69      931.92     21.16 o 
   3   0   3      211.54      274.18     15.02 o 
   4   0   3      179.71      176.62     10.07 o 
   5   0   3      204.64      191.97     13.39 o 
   6   0   3        5.90        7.75      2.62 o 
   7   0   3        0.43       -0.03      1.02 o 
  -9   1   3        0.28        0.37      0.60 o 
  -8   1   3        1.52        2.49      1.30 o 
  -7   1   3        0.16        0.77      1.31 o 
  -6   1   3       36.66       45.85      3.78 o 
  -5   1   3        6.06        5.74      1.61 o 
  -4   1   3        1.99        0.77      0.85 o 
  -3   1   3      191.80      259.89      7.59 o 
  -2   1   3     1105.44      803.64    107.08 o 
  -1   1   3       70.65       68.10      2.00 o 
   0   1   3       95.36       64.94      5.13 o 
   1   1   3      589.79      556.33     16.40 o 
   2   1   3       32.08       30.17      4.53 o 
   3   1   3      392.59      397.68     20.71 o 
   4   1   3       18.55       18.93      5.24 o 
   5   1   3       24.60       22.46      2.67 o 
   6   1   3       23.66       25.60      4.25 o 
   7   1   3        0.15        0.61      0.90 o 
  -9   2   3        0.00       12.07      2.34 o 
  -8   2   3        0.94        1.29      1.22 o 
  -7   2   3        4.12        0.66      0.89 o 
  -6   2   3        7.05       11.36      3.55 o 
  -5   2   3        0.47        4.09      2.03 o 
  -4   2   3        5.38       13.17      2.09 o 
  -3   2   3       36.73       41.07      3.29 o 
  -2   2   3      736.04      744.94     21.09 o 
  -1   2   3      756.63      976.28     22.55 o 
   0   2   3        3.70        0.12      1.06 o 
   1   2   3       13.22        8.06      2.84 o 
   2   2   3       91.97       91.84      9.28 o 
   3   2   3      227.89      238.54     17.58 o 
   4   2   3        0.27       -0.38      0.76 o 
   5   2   3        0.01        0.23      0.59 o 
   6   2   3        0.13        0.52      0.79 o 
   7   2   3        1.27       -0.29      1.03 o 
 -10   3   3        1.18        6.38      1.59 o 
  -9   3   3        1.61        4.93      1.60 o 
  -8   3   3        8.85        8.93      2.44 o 
  -7   3   3       54.56       60.61      4.63 o 
  -6   3   3       22.14       25.75      5.11 o 
  -5   3   3      238.40      250.65     14.06 o 
  -4   3   3      301.32      335.66     15.40 o 
  -3   3   3      108.31      121.09      4.41 o 
  -2   3   3        1.88        1.56      0.74 o 
  -1   3   3     1224.50     1288.73     29.12 o 
   0   3   3      658.50      570.33     20.27 o 
   1   3   3      684.30      676.07     24.62 o 
   2   3   3       72.92       73.74      9.38 o 
   3   3   3        4.08        3.57      1.29 o 
   4   3   3        0.82       -0.71      1.19 o 
   5   3   3        3.88        5.29      1.39 o 
   6   3   3        0.70        2.63      0.85 o 
 -10   4   3        0.17       19.68      2.82 o 
  -9   4   3        1.55       -1.28      2.05 o 
  -8   4   3        0.02       16.74     27.86 o 
  -7   4   3        5.38        8.85      1.65 o 
  -6   4   3       10.76       10.01      1.47 o 
  -5   4   3       19.84       11.18      2.29 o 
  -4   4   3       89.48       80.63      8.59 o 
  -3   4   3       17.42       23.93      2.31 o 
  -2   4   3      128.97      146.38      7.84 o 
  -1   4   3        0.72        6.37      1.77 o 
   0   4   3       76.66       90.72      9.48 o 
   1   4   3       56.40       57.40      8.22 o 
   2   4   3        9.16        8.77      2.15 o 
   3   4   3        1.77        1.50      1.54 o 
   4   4   3        2.50        1.65      1.79 o 
   5   4   3        1.85        2.28      1.32 o 
 -10   5   3        0.43       -1.94      1.94 o 
  -9   5   3        1.37       38.64      5.33 o 
  -8   5   3        0.04        9.09      2.51 o 
  -7   5   3        0.27       -0.54      1.02 o 
  -6   5   3       22.21       27.99      2.37 o 
  -5   5   3       21.31       21.49      4.86 o 
  -4   5   3       37.02       27.29      3.63 o 
  -3   5   3      183.02      148.26      7.78 o 
  -2   5   3      387.75      405.32     13.61 o 
  -1   5   3       77.12       86.24      6.92 o 
   0   5   3        5.21        3.00      1.23 o 
   1   5   3        3.92        4.72      1.16 o 
   2   5   3        6.89        8.56      2.74 o 
   3   5   3       12.23       13.30      3.60 o 
   4   5   3        0.09       -0.61      1.27 o 
 -10   6   3        0.52        2.43      1.74 o 
  -8   6   3        2.28       38.03     30.74 o 
  -7   6   3       14.31       22.13     15.28 o 
  -6   6   3       48.25       55.34      3.58 o 
  -5   6   3      502.29      515.03     12.81 o 
  -4   6   3      111.40      104.56      4.90 o 
  -3   6   3       10.24        7.09      1.64 o 
  -2   6   3        3.25        2.29      0.93 o 
  -1   6   3       46.40       44.10      3.74 o 
   0   6   3       26.49       31.09      2.99 o 
   1   6   3       12.27       15.75      2.70 o 
   2   6   3       13.23       17.86      4.09 o 
   3   6   3        0.11       -0.60      1.34 o 
  -9   7   3        1.02       10.82      3.65 o 
  -8   7   3        0.51        4.76      2.06 o 
  -7   7   3       10.16        9.61      1.59 o 
  -6   7   3       12.85       16.36      2.47 o 
  -5   7   3      170.98      172.83     10.54 o 
  -4   7   3      237.50      263.27     10.30 o 
  -3   7   3        6.48        4.90      1.62 o 
  -2   7   3       21.21       18.88      2.95 o 
  -1   7   3        4.29        3.94      1.63 o 
   0   7   3        1.04        0.35      0.86 o 
   1   7   3        4.24        3.81      1.38 o 
   2   7   3       11.96       10.68      2.55 o 
  -7   8   3        1.20        3.95      1.80 o 
  -6   8   3        0.36        1.57      1.76 o 
  -5   8   3        4.65        4.64      2.52 o 
  -4   8   3       11.88       13.65      2.49 o 
  -3   8   3       72.41       72.77      5.58 o 
  -2   8   3       35.71       32.25      3.72 o 
  -1   8   3        1.33        2.24      1.98 o 
   0   8   3        0.12        0.14      1.17 o 
  -7   9   3        0.19        1.48      1.23 o 
  -6   9   3        0.46        0.25      1.10 o 
  -5   9   3        1.38        0.80      1.35 o 
  -4   9   3        7.37        9.26      1.84 o 
  -3   9   3       14.46       17.24      2.54 o 
  -2   9   3        2.01        2.54      1.66 o 
  -1   9   3        0.96        1.00      1.00 o 
  -6  10   3        7.25       -1.65      1.65 o 
  -5  10   3       12.22       -2.35      2.35 o 
   3 -10   4       13.05       12.99      2.19 o 
   4 -10   4        4.79        3.38      1.27 o 
   5 -10   4        1.59        4.85      1.58 o 
   6 -10   4        0.32        4.07      1.42 o 
   0  -9   4        0.04        0.29      0.62 o 
   1  -9   4        4.57        5.29      1.94 o 
   2  -9   4        3.76        3.16      1.61 o 
   3  -9   4        0.08        2.47      1.99 o 
   4  -9   4        0.55        1.06      0.99 o 
   5  -9   4        4.09        9.53      2.88 o 
   6  -9   4        3.66        6.48      2.42 o 
   7  -9   4        2.92        5.75      2.13 o 
  -1  -8   4        0.56        1.56      1.21 o 
   0  -8   4        7.46        9.29      2.73 o 
   1  -8   4        4.83        7.84      2.84 o 
   2  -8   4        5.41        4.69      2.34 o 
   3  -8   4        5.09        5.98      1.74 o 
   4  -8   4        2.95        3.26      1.40 o 
   5  -8   4        4.59        6.87      1.97 o 
   6  -8   4       27.49       28.93      6.47 o 
   7  -8   4       11.62       22.10     16.20 o 
   8  -8   4        0.29       -1.19      1.45 o 
  -3  -7   4       12.85       11.13      1.88 o 
  -2  -7   4        0.03       -0.23      0.84 o 
  -1  -7   4        6.60        9.27      2.85 o 
   0  -7   4        1.29       -0.19      1.24 o 
   1  -7   4        1.39        1.36      1.30 o 
   2  -7   4       37.86       39.22      4.05 o 
   3  -7   4       54.55       58.70      5.01 o 
   4  -7   4       26.67       31.25      4.41 o 
   5  -7   4        0.81        2.11      1.26 o 
   6  -7   4        0.84       26.96     26.38 o 
   7  -7   4        1.43       34.50     21.41 o 
   8  -7   4        2.68       46.21     18.58 o 
  -4  -6   4        2.41        5.12      1.67 o 
  -3  -6   4       11.72       18.71      3.38 o 
  -2  -6   4       10.17        8.30      1.65 o 
  -1  -6   4        0.20        0.12      0.61 o 
   0  -6   4        6.69        7.86      2.12 o 
   1  -6   4       50.03       57.66      5.62 o 
   2  -6   4       22.77       19.23      2.70 o 
   3  -6   4        0.41       -0.14      0.93 o 
   4  -6   4        0.86        0.60      0.77 o 
   5  -6   4        4.34        1.41      0.91 o 
   6  -6   4       25.60       19.03      3.98 o 
   7  -6   4       17.02       11.08     17.80 o 
   8  -6   4        4.69       16.96      4.08 o 
   9  -6   4        0.43       14.23      2.78 o 
  -5  -5   4        0.01       -0.41      0.91 o 
  -4  -5   4        0.19        0.47      0.92 o 
  -3  -5   4        0.01       -0.44      0.74 o 
  -2  -5   4        2.98        1.28      0.87 o 
  -1  -5   4       10.86       11.94      2.85 o 
   0  -5   4       68.64       65.97      6.23 o 
   1  -5   4      186.25      161.50     14.27 o 
   2  -5   4       47.38       43.25      5.13 o 
   3  -5   4        6.93       12.01      2.19 o 
   4  -5   4       33.24       23.90      5.62 o 
   5  -5   4       41.73       35.99      7.91 o 
   6  -5   4       58.93       69.72      4.97 o 
   7  -5   4        1.12        2.88      3.18 o 
   8  -5   4        3.41       30.13     17.94 o 
   9  -5   4        1.88       17.54      2.70 o 
  -6  -4   4        0.26        0.56      0.97 o 
  -5  -4   4        0.22        1.00      1.18 o 
  -4  -4   4       13.29       22.36      2.95 o 
  -3  -4   4        3.12        1.78      1.01 o 
  -2  -4   4       17.42        9.40      2.51 o 
  -1  -4   4      285.28      297.60     12.80 o 
   0  -4   4      264.10      287.86     11.21 o 
   1  -4   4      175.45      208.28     13.47 o 
   2  -4   4      306.73      341.25     18.24 o 
   3  -4   4      216.67      179.36     13.18 o 
   4  -4   4       17.74       17.94      4.75 o 
   5  -4   4       32.25       35.69      7.38 o 
   6  -4   4        4.96        3.86      1.06 o 
   7  -4   4       14.12       13.49      2.25 o 
   8  -4   4       47.02       48.46      3.17 o 
  -7  -3   4        0.03       -0.29      0.43 o 
  -6  -3   4        0.01       -0.64      1.35 o 
  -5  -3   4        2.64        8.25      1.78 o 
  -4  -3   4        2.30        3.88      1.45 o 
  -3  -3   4        2.34        5.32      2.65 o 
  -2  -3   4      213.63      195.64      9.69 o 
  -1  -3   4      247.42      244.23     15.95 o 
   0  -3   4      115.01      164.84     13.10 o 
   1  -3   4       28.29       34.79      3.16 o 
   2  -3   4      779.50      814.73     25.96 o 
   3  -3   4       78.06       84.48      5.75 o 
   4  -3   4       49.11       39.04      4.44 o 
   5  -3   4        1.26        2.96      2.22 o 
   6  -3   4        5.42        2.87      1.04 o 
   7  -3   4        2.51       -0.12      2.26 o 
   8  -3   4       26.32       16.28      9.30 o 
   9  -3   4       10.33       11.29      1.77 o 
  -7  -2   4        0.96        1.10      1.00 o 
  -6  -2   4        0.55        2.37      3.88 o 
  -5  -2   4       17.88       22.72      4.05 o 
  -4  -2   4        3.58        4.99      2.70 o 
  -3  -2   4        3.04        6.03      1.58 o 
  -2  -2   4        1.53        1.94      1.04 o 
  -1  -2   4       65.91       69.00      4.49 o 
   0  -2   4     1706.11     1839.22     21.69 o 
   1  -2   4     1004.76     1091.59     13.58 o 
   2  -2   4        5.47        5.86      0.89 o 
   3  -2   4       54.85       53.14      6.07 o 
   4  -2   4      308.22      287.80     12.59 o 
   5  -2   4       13.64       12.88      4.12 o 
   6  -2   4        5.94        6.36      1.63 o 
   7  -2   4        3.91        5.26      2.60 o 
   8  -2   4        0.94       -2.02      2.02 o 
   9  -2   4        1.25        3.47      0.97 o 
  -8  -1   4        0.74        1.37      0.99 o 
  -7  -1   4       15.33       19.00      2.54 o 
  -6  -1   4        3.62       -3.48      3.48 o 
  -5  -1   4      217.62      238.75      8.56 o 
  -4  -1   4      179.77      196.79     14.30 o 
  -3  -1   4        0.51        0.21      1.46 o 
  -2  -1   4      104.18       97.48      4.69 o 
  -1  -1   4        8.50       11.66      1.68 o 
   0  -1   4      448.87      511.03     16.26 o 
   1  -1   4       86.93       72.23      6.24 o 
   2  -1   4      365.51      415.01     21.82 o 
   3  -1   4       66.05       59.29      5.05 o 
   4  -1   4       82.76       95.77     10.19 o 
   5  -1   4        8.17        6.91      1.83 o 
   6  -1   4        1.37        1.57      1.29 o 
   7  -1   4        3.89        4.87      2.07 o 
  -8   0   4        0.76        3.46      3.82 o 
  -7   0   4       14.01       11.22      2.76 o 
  -6   0   4       84.98       75.96      5.15 o 
  -5   0   4       17.24       18.15      4.58 o 
  -4   0   4     1575.67     1480.14     36.60 o 
  -3   0   4     2089.22     1946.15     37.31 o 
  -2   0   4      233.24      185.33     10.17 o 
  -1   0   4      130.42      155.75      8.66 o 
   0   0   4        7.91       10.80      1.25 o 
   1   0   4        2.85        2.51      1.00 o 
   2   0   4     1710.15     1741.59     32.91 o 
   3   0   4      524.13      571.06     23.32 o 
   4   0   4        7.96        6.89      3.11 o 
   5   0   4        3.31        2.40      1.20 o 
   6   0   4        4.30        3.63      1.76 o 
   7   0   4        3.79        3.33      1.78 o 
   8   0   4        0.60       -0.51      1.04 o 
  -9   1   4        0.01       13.25      2.33 o 
  -8   1   4        0.40       -0.91      2.81 o 
  -7   1   4        3.13        1.56      1.59 o 
  -6   1   4       30.31       29.89      3.04 o 
  -5   1   4        0.83        0.46      1.26 o 
  -4   1   4        3.77        3.17      1.04 o 
  -3   1   4      130.76       89.67      4.66 o 
  -2   1   4        6.77        5.46      2.32 o 
  -1   1   4      357.68      366.69     24.87 o 
   0   1   4      763.84      697.08     18.55 o 
   1   1   4      261.83      273.54     12.86 o 
   2   1   4       37.29       37.20      5.30 o 
   3   1   4        5.36        8.70      3.40 o 
   4   1   4        0.04       -0.23      1.76 o 
   5   1   4       17.49       22.76      4.06 o 
   6   1   4        0.03        0.19      0.93 o 
   7   1   4        0.27        1.93      1.37 o 
  -9   2   4        0.08        7.02      1.96 o 
  -8   2   4        0.01        3.39      1.89 o 
  -7   2   4        0.49       14.98     25.80 o 
  -6   2   4       42.26       41.90      5.22 o 
  -5   2   4       57.14       79.09      7.76 o 
  -4   2   4       48.34       43.69      3.99 o 
  -3   2   4      685.40      597.64     13.07 o 
  -2   2   4      395.95      352.05     16.05 o 
  -1   2   4      394.46      361.26     14.94 o 
   0   2   4      271.73      283.95     13.89 o 
   1   2   4      172.99      182.15     12.50 o 
   2   2   4        8.91        7.51      2.80 o 
   3   2   4        9.81        7.55      3.23 o 
   4   2   4       54.37       63.45      4.14 o 
   5   2   4        2.87        2.58      1.06 o 
   6   2   4        4.46        5.73      1.35 o 
  -9   3   4        0.93       -1.29      1.29 o 
  -8   3   4        0.30        1.63      1.23 o 
  -7   3   4       22.41       18.75      2.59 o 
  -6   3   4       29.33       30.62      3.46 o 
  -5   3   4        0.83        0.56      1.40 o 
  -4   3   4      331.73      310.82     15.11 o 
  -3   3   4      268.10      249.36     14.97 o 
  -2   3   4      237.58      251.27      9.51 o 
  -1   3   4      414.87      459.80     18.71 o 
   0   3   4       30.74       33.75      5.56 o 
   1   3   4       88.22       78.56      9.19 o 
   2   3   4       44.86       38.13      7.09 o 
   3   3   4       53.78       56.68      5.42 o 
   4   3   4        1.88        0.92      0.81 o 
   5   3   4       22.64       36.18      3.32 o 
   6   3   4        2.80        1.19      2.63 o 
 -10   4   4        0.13       21.17      2.68 o 
  -9   4   4        0.78        3.14      1.84 o 
  -8   4   4        3.47       11.59     10.66 o 
  -7   4   4        1.28        0.28      2.43 o 
  -6   4   4       11.90       13.00      1.66 o 
  -5   4   4        5.00        4.60      1.68 o 
  -4   4   4        1.03       -0.07      1.39 o 
  -3   4   4        6.18        3.75      1.96 o 
  -2   4   4      361.97      355.54     12.09 o 
  -1   4   4       10.20        6.90      2.66 o 
   0   4   4       18.98       21.96      5.34 o 
   1   4   4       41.45       26.91      5.72 o 
   2   4   4       45.92       39.94      4.53 o 
   3   4   4        1.13        3.26      1.84 o 
   4   4   4        2.26        3.75      2.14 o 
   5   4   4        0.33        1.67      1.13 o 
  -9   5   4        0.17       35.88      4.86 o 
  -8   5   4       12.62       17.07      2.65 o 
  -7   5   4       26.84       22.86      2.97 o 
  -6   5   4       35.05       37.65      3.13 o 
  -5   5   4       44.79       62.44      8.48 o 
  -4   5   4       34.24       40.23      6.52 o 
  -3   5   4       42.31       49.67      6.76 o 
  -2   5   4       21.05       18.74      3.20 o 
  -1   5   4       88.99       92.00      7.31 o 
   0   5   4       57.81       57.62      3.24 o 
   1   5   4       85.17       90.59      6.04 o 
   2   5   4        7.46        5.58      2.53 o 
   3   5   4        1.38        1.90      1.70 o 
   4   5   4        0.09        1.36      0.97 o 
 -10   6   4        0.22       16.36      2.58 o 
  -8   6   4       30.24       44.60      8.30 o 
  -7   6   4      127.97      130.10      7.11 o 
  -6   6   4       13.06       18.46      2.11 o 
  -5   6   4      101.09      100.78      4.89 o 
  -4   6   4      159.82      186.85      5.78 o 
  -3   6   4       81.16       95.55      4.70 o 
  -2   6   4        0.39        1.23      0.65 o 
  -1   6   4        7.24        4.69      1.08 o 
   0   6   4        7.32        9.03      2.16 o 
   1   6   4       24.41       24.16      3.30 o 
   2   6   4       24.19       23.02      4.44 o 
   3   6   4        3.21        3.15      1.76 o 
  -9   7   4        0.05       20.82      4.20 o 
  -8   7   4        0.02        6.39      5.18 o 
  -7   7   4       31.60       36.01      3.20 o 
  -6   7   4       51.17       45.36      3.33 o 
  -5   7   4       24.17       27.06      3.17 o 
  -4   7   4       78.95       82.34      4.53 o 
  -3   7   4        1.10        0.55      0.82 o 
  -2   7   4        0.49        0.22      0.90 o 
  -1   7   4        8.44        8.02      1.58 o 
   0   7   4        6.02        4.38      1.57 o 
   1   7   4        4.14        4.86      1.35 o 
   2   7   4       17.94       15.58      2.84 o 
  -8   8   4        1.91       14.62      2.49 o 
  -7   8   4       13.84       18.66      2.11 o 
  -6   8   4       13.55       20.23      2.32 o 
  -5   8   4        9.07       12.27      3.19 o 
  -4   8   4        1.11        0.92      1.15 o 
  -3   8   4        3.87        5.74      1.76 o 
  -2   8   4        6.47        9.17      1.98 o 
  -1   8   4        8.91       11.63      3.26 o 
   0   8   4        7.98        8.34      2.23 o 
  -6   9   4        3.06        0.71      1.08 o 
  -5   9   4        1.55        0.23      1.19 o 
  -4   9   4        0.08       -1.07      1.07 o 
  -3   9   4        4.69        2.99      1.71 o 
  -2   9   4        1.34        1.06      1.47 o 
  -1   9   4        0.02        0.76      0.83 o 
   3 -10   5        1.65        1.56      0.85 o 
   1  -9   5        0.37        0.81      1.21 o 
   2  -9   5        4.08        3.71      1.97 o 
   3  -9   5        9.57       10.59      2.83 o 
   4  -9   5        7.58        7.69      2.27 o 
   5  -9   5        1.19        3.06      2.03 o 
   6  -9   5        0.00        0.29      1.24 o 
   7  -9   5        2.62        4.53      1.71 o 
  -1  -8   5        0.00       -0.05      0.87 o 
   0  -8   5        1.34       -0.09      1.22 o 
   1  -8   5        4.60        3.63      1.84 o 
   2  -8   5       13.07       16.53      4.21 o 
   3  -8   5        7.15        6.16      1.60 o 
   4  -8   5       21.35       15.38      2.73 o 
   5  -8   5        4.39        2.20      1.32 o 
   6  -8   5        8.36       17.18      8.19 o 
   7  -8   5        5.15       11.76     13.39 o 
  -2  -7   5        0.21       -0.15      0.74 o 
  -1  -7   5        3.32        4.78      1.69 o 
   0  -7   5       37.21       42.88      6.22 o 
   1  -7   5       10.37       11.33      3.38 o 
   2  -7   5        0.03        0.62      0.96 o 
   3  -7   5       11.54        6.44      2.56 o 
   4  -7   5       34.12       30.07      5.48 o 
   5  -7   5        0.98        4.93      1.58 o 
   6  -7   5        2.82        7.60      2.88 o 
   7  -7   5        4.98       13.65      3.91 o 
   8  -7   5        0.00       12.02      3.22 o 
  -4  -6   5        0.69        1.43      0.99 o 
  -3  -6   5        1.44        0.17      0.60 o 
  -2  -6   5       10.55       12.69      2.12 o 
  -1  -6   5       14.73       18.00      3.68 o 
   0  -6   5       14.96       21.06      4.21 o 
   1  -6   5       23.11       24.67      2.63 o 
   2  -6   5       34.55       31.94      4.07 o 
   3  -6   5       22.83       24.74      3.54 o 
   4  -6   5       60.90       65.50      4.41 o 
   5  -6   5       13.54        9.51      2.74 o 
   6  -6   5        7.86        8.36      2.43 o 
   7  -6   5        0.10       -1.98      2.05 o 
   8  -6   5        0.47        8.97      3.20 o 
   9  -6   5        0.56       18.34      2.76 o 
  -5  -5   5        0.06        0.72      0.93 o 
  -4  -5   5        0.01        0.03      0.65 o 
  -3  -5   5        6.13        4.71      1.42 o 
  -2  -5   5        0.16        0.61      0.95 o 
  -1  -5   5       15.63       17.14      2.48 o 
   0  -5   5        0.17       -0.97      2.22 o 
   1  -5   5       93.69       79.98     10.25 o 
   2  -5   5      366.59      305.18     19.27 o 
   3  -5   5       56.67       56.50      8.25 o 
   4  -5   5       40.04       37.83      7.01 o 
   5  -5   5        0.11        0.97      0.88 o 
   6  -5   5        0.30        0.91      2.94 o 
   7  -5   5        2.38       17.65     18.66 o 
   8  -5   5        0.19        3.02      1.97 o 
  -6  -4   5        0.94        1.21      1.07 o 
  -5  -4   5        3.01        2.77      1.68 o 
  -4  -4   5        3.39        4.05      1.73 o 
  -3  -4   5       16.66       11.55      2.87 o 
  -2  -4   5        1.90        4.53      1.91 o 
  -1  -4   5      542.54      625.76     24.24 o 
   0  -4   5      410.35      458.23     14.53 o 
   1  -4   5        1.54        1.04      0.75 o 
   2  -4   5       42.64       38.46      6.41 o 
   3  -4   5       69.56       59.73      7.76 o 
   4  -4   5       82.53       84.71     10.47 o 
   5  -4   5        2.11        3.37      1.15 o 
   6  -4   5      158.50      155.81      7.80 o 
   7  -4   5        1.99        0.09      2.14 o 
   8  -4   5       24.52       20.51      2.50 o 
  -7  -3   5        0.08        0.98      0.87 o 
  -6  -3   5        0.01        0.07      1.12 o 
  -5  -3   5        6.51        9.67      1.83 o 
  -4  -3   5        8.72       10.36      1.50 o 
  -3  -3   5        7.28        7.14      3.28 o 
  -2  -3   5       14.56        8.13      2.00 o 
  -1  -3   5      164.46      167.39      8.36 o 
   0  -3   5      573.26      603.54     24.76 o 
   1  -3   5       16.61       19.62      2.72 o 
   2  -3   5       63.27       73.02      8.49 o 
   3  -3   5       27.19       25.82      3.32 o 
   4  -3   5       19.29       18.94      3.27 o 
   5  -3   5        0.71        2.57      2.19 o 
   6  -3   5       50.61       48.01      4.42 o 
   7  -3   5       81.11       91.74      6.05 o 
   8  -3   5        3.21        5.10      1.89 o 
  -7  -2   5        2.73        3.90      1.71 o 
  -6  -2   5        0.11        5.67      2.51 o 
  -5  -2   5        0.97        0.36      0.59 o 
  -4  -2   5       59.20       63.62      3.97 o 
  -3  -2   5        3.97        6.24      2.85 o 
  -2  -2   5       19.36       29.11      3.22 o 
  -1  -2   5       79.03       95.14      5.56 o 
   0  -2   5        2.25        3.74      0.87 o 
   1  -2   5     1668.53     1754.65     75.37 o 
   2  -2   5      914.22      876.63     38.86 o 
   3  -2   5       84.23       92.07      6.87 o 
   4  -2   5       92.96       92.42      7.40 o 
   5  -2   5       15.13       16.11      2.84 o 
   6  -2   5        1.28        1.79      0.91 o 
   7  -2   5        1.40       -3.08      3.08 o 
   8  -2   5        0.20       -0.83      1.30 o 
  -8  -1   5        0.08       -0.68      0.83 o 
  -7  -1   5       16.46       17.78      2.44 o 
  -6  -1   5       77.60       81.59      7.48 o 
  -5  -1   5        3.00        1.09      0.52 o 
  -4  -1   5       23.78       21.59      5.04 o 
  -3  -1   5       39.99       32.09      5.48 o 
  -2  -1   5      310.85      275.77     14.36 o 
  -1  -1   5      135.34      119.66      8.51 o 
   0  -1   5      676.33      746.23     17.99 o 
   1  -1   5      637.73      584.25     85.51 o 
   2  -1   5      513.81      584.48     42.12 o 
   3  -1   5       72.18       83.73      6.39 o 
   4  -1   5      102.31       99.53      7.68 o 
   5  -1   5        1.12        1.14      0.81 o 
   6  -1   5        5.06        5.33      2.49 o 
   7  -1   5        1.42       -0.56      2.55 o 
   8  -1   5        0.07       -1.03      1.08 o 
  -8   0   5        0.80        3.37      5.42 o 
  -7   0   5        4.25        8.76      2.64 o 
  -6   0   5      229.05      258.87     10.51 o 
  -5   0   5       24.35       22.17      5.13 o 
  -4   0   5      124.42      131.49     11.32 o 
  -3   0   5      165.91      193.07     12.50 o 
  -2   0   5       38.31       29.35      4.49 o 
  -1   0   5     2419.40     2598.64     28.49 o 
   0   0   5      427.17      435.59      9.49 o 
   1   0   5      815.99      833.99    107.05 o 
   2   0   5      127.55      147.76     10.56 o 
   3   0   5      833.08      981.78     32.99 o 
   4   0   5       18.52       17.16      5.00 o 
   5   0   5        0.73        0.94      0.95 o 
   6   0   5       18.76       20.07      4.02 o 
   8   0   5        0.02        0.56      0.51 o 
  -9   1   5        0.01       10.93      2.23 o 
  -8   1   5        0.01        0.13      0.99 o 
  -7   1   5        0.01        0.91      1.61 o 
  -6   1   5        7.04        9.06      1.72 o 
  -5   1   5       30.71       32.06      5.98 o 
  -4   1   5       79.61       76.21      8.38 o 
  -3   1   5      399.17      342.81     16.36 o 
  -2   1   5      132.86      149.57      4.43 o 
  -1   1   5      545.18      581.58     27.25 o 
   0   1   5      802.52      886.35     22.38 o 
   1   1   5      484.12      380.39     16.54 o 
   2   1   5       62.18       56.95      7.29 o 
   3   1   5      282.25      278.53     19.46 o 
   4   1   5       29.37       30.54      2.80 o 
   5   1   5        0.22        0.25      0.98 o 
   6   1   5        0.18       -0.12      1.10 o 
   7   1   5        0.03       -1.65      1.65 o 
  -9   2   5        0.65        3.38      1.36 o 
  -8   2   5        1.37        2.31      1.61 o 
  -7   2   5       15.31       30.93     11.34 o 
  -6   2   5       13.01       16.01      3.28 o 
  -5   2   5       36.19       39.50      5.62 o 
  -4   2   5      477.75      453.45     20.38 o 
  -3   2   5      220.54      199.40     13.44 o 
  -2   2   5        1.77        3.69      2.03 o 
  -1   2   5      382.17      447.41     17.78 o 
   0   2   5       67.99       70.23      7.43 o 
   1   2   5      582.92      494.49     22.03 o 
   2   2   5       17.29       14.09      3.73 o 
   3   2   5        6.69        8.16      3.66 o 
   4   2   5        1.01       -0.09      0.73 o 
   5   2   5       21.84       22.49      2.73 o 
   6   2   5        0.02        0.02      1.27 o 
  -8   3   5        0.01        0.07      1.05 o 
  -7   3   5       20.64       32.40      3.31 o 
  -6   3   5        5.72        5.95      1.35 o 
  -5   3   5       12.48       17.58      4.04 o 
  -4   3   5      160.36      151.99     12.81 o 
  -3   3   5      450.15      486.98     21.63 o 
  -2   3   5      293.16      286.59     15.58 o 
  -1   3   5      272.91      359.29     17.87 o 
   0   3   5      374.59      364.18     19.03 o 
   1   3   5      131.51      126.40     12.53 o 
   2   3   5       45.15       43.29      4.49 o 
   3   3   5        0.67       -0.18      0.88 o 
   4   3   5        0.92        1.79      1.22 o 
   5   3   5       45.48       47.09      3.49 o 
   6   3   5       18.42       17.50      2.30 o 
  -9   4   5        1.53        6.37      2.18 o 
  -8   4   5        0.11       -1.22      2.36 o 
  -7   4   5        0.46       -0.21      0.92 o 
  -6   4   5        2.57        5.70      1.06 o 
  -5   4   5       54.73       50.77      7.80 o 
  -4   4   5        8.03        5.18      2.62 o 
  -3   4   5        1.48        8.73      3.27 o 
  -2   4   5        4.46        0.62      0.77 o 
  -1   4   5      205.53      196.98     14.63 o 
   0   4   5        9.04        4.32      3.13 o 
   1   4   5       54.00       65.72      4.68 o 
   2   4   5       33.99       31.70      5.12 o 
   3   4   5        5.34        7.60      2.80 o 
   4   4   5       10.62       10.66      2.88 o 
   5   4   5        0.00       -1.01      1.06 o 
  -9   5   5        2.71       33.84      4.45 o 
  -8   5   5       11.12       20.89      2.51 o 
  -7   5   5        6.12        6.16      2.40 o 
  -6   5   5        7.72        8.94      1.88 o 
  -5   5   5      106.47       91.89      4.88 o 
  -4   5   5       54.94       59.23      7.97 o 
  -3   5   5       34.63       41.91      6.52 o 
  -2   5   5      295.68      272.97     22.12 o 
  -1   5   5       25.61       31.27      2.79 o 
   0   5   5       25.40       26.81      2.31 o 
   1   5   5       32.80       28.71      3.51 o 
   2   5   5        3.62        4.05      2.05 o 
   3   5   5        0.99        2.00      1.58 o 
   4   5   5        0.02        0.77      1.12 o 
  -9   6   5       10.96        3.92      2.25 o 
  -8   6   5        0.96        8.63      6.94 o 
  -7   6   5      105.24      113.04      6.41 o 
  -6   6   5       34.88       25.73      3.21 o 
  -5   6   5       14.66       13.74      1.93 o 
  -4   6   5        0.31        2.11      0.99 o 
  -3   6   5       22.09       19.07      2.22 o 
  -2   6   5       31.72       28.56      2.82 o 
  -1   6   5       99.10       98.33      5.38 o 
   0   6   5       81.80       72.22      5.86 o 
   1   6   5        2.61        3.78      1.49 o 
   2   6   5       16.51       19.55      4.01 o 
   3   6   5        3.84        4.06      1.58 o 
  -9   7   5        4.42       25.03      4.01 o 
  -8   7   5        8.59        8.52      1.95 o 
  -7   7   5       18.24        7.94      4.75 o 
  -6   7   5       38.95       37.81      3.08 o 
  -5   7   5        0.19        0.23      0.76 o 
  -4   7   5        0.28        0.06      0.56 o 
  -3   7   5        5.18        5.40      1.32 o 
  -2   7   5       15.13       18.21      2.46 o 
  -1   7   5       24.66       22.46      3.17 o 
   0   7   5       46.13       43.79      4.26 o 
   1   7   5        2.26        2.56      1.15 o 
   2   7   5        7.10        8.17      1.82 o 
  -8   8   5        0.39        6.37      1.86 o 
  -7   8   5        0.37       -1.08      1.08 o 
  -6   8   5       11.86       13.06      1.99 o 
  -5   8   5       37.48       40.90      3.80 o 
  -4   8   5       19.29       19.04      2.88 o 
  -3   8   5       10.38       11.28      2.33 o 
  -2   8   5       10.32        9.68      3.28 o 
  -1   8   5        0.06       -0.48      1.32 o 
   0   8   5        0.34        0.65      0.87 o 
  -6   9   5        2.79       -2.69      2.69 o 
  -5   9   5       14.05       12.45      2.86 o 
  -4   9   5        1.49        2.31      1.09 o 
  -3   9   5        3.47        5.77      2.12 o 
  -2   9   5        0.59       -0.18      1.06 o 
   1  -9   6        0.74        0.64      1.08 o 
   2  -9   6        0.48        0.76      1.23 o 
   3  -9   6        2.26        0.77      0.77 o 
   4  -9   6        7.96        5.59      1.80 o 
   5  -9   6        9.27       11.24      2.69 o 
   6  -9   6       10.91       10.58      2.32 o 
   7  -9   6        1.72        4.80      1.55 o 
  -1  -8   6        0.45        1.41      1.05 o 
   0  -8   6        0.01       -0.18      0.75 o 
   1  -8   6        0.55        2.08      1.69 o 
   2  -8   6        1.63        0.55      1.30 o 
   3  -8   6        0.12        1.82      1.17 o 
   4  -8   6       27.95       26.89      3.45 o 
   5  -8   6       22.56       18.45      2.75 o 
   6  -8   6        2.65        9.90      2.98 o 
   7  -8   6        0.51       10.85      2.94 o 
   8  -8   6        1.11        0.89      0.89 o 
  -2  -7   6        1.54        1.75      0.94 o 
  -1  -7   6        0.00        1.45      0.96 o 
   0  -7   6       14.56       17.62      2.62 o 
   1  -7   6       25.38       22.69      4.68 o 
   2  -7   6       17.77       19.39      4.44 o 
   3  -7   6        0.64       -0.21      1.53 o 
   4  -7   6        0.06        0.34      1.29 o 
   5  -7   6        2.77        2.97      1.34 o 
   6  -7   6        1.06        1.15      1.63 o 
   7  -7   6       14.95       27.27      4.65 o 
   8  -7   6        4.76       11.36      2.77 o 
  -4  -6   6        1.36        1.85      0.97 o 
  -3  -6   6        0.03       -0.20      0.63 o 
  -2  -6   6        0.64        0.41      0.68 o 
  -1  -6   6        4.25        4.79      1.48 o 
   0  -6   6        8.88        6.85      2.50 o 
   1  -6   6        9.05        9.73      1.76 o 
   2  -6   6        2.51        2.92      0.94 o 
   3  -6   6        2.23        1.63      1.08 o 
   4  -6   6       21.04       19.41      2.49 o 
   5  -6   6       46.18       42.54      5.93 o 
   6  -6   6       30.37       24.89      4.62 o 
   7  -6   6        1.29       -1.98      1.98 o 
   8  -6   6        0.12        1.40      1.54 o 
  -5  -5   6        0.00        0.86      0.84 o 
  -4  -5   6        1.90        2.65      1.37 o 
  -3  -5   6       15.06       17.61      2.64 o 
  -2  -5   6       12.57       14.00      3.54 o 
  -1  -5   6        3.56        3.77      1.38 o 
   0  -5   6       28.88       29.14      6.57 o 
   1  -5   6        8.08        7.97      3.50 o 
   2  -5   6        3.84        3.02      1.99 o 
   3  -5   6        4.34        2.39      1.66 o 
   4  -5   6       66.85       65.62      5.61 o 
   5  -5   6       37.87       42.23      4.80 o 
   6  -5   6       20.03       26.22      5.16 o 
   7  -5   6        1.07       -2.27      2.86 o 
   8  -5   6        2.22        1.86      1.15 o 
  -6  -4   6        0.10       -0.10      0.78 o 
  -5  -4   6        0.17        0.51      1.16 o 
  -4  -4   6        4.64        3.04      1.82 o 
  -3  -4   6       62.18       67.67      4.87 o 
  -2  -4   6      153.05      175.47     12.06 o 
  -1  -4   6       15.45       12.86      2.60 o 
   0  -4   6      225.12      236.51     17.41 o 
   1  -4   6      113.09      104.21     11.87 o 
   2  -4   6        8.97       12.33      4.03 o 
   3  -4   6       70.97       76.21      9.23 o 
   4  -4   6       94.24       86.87     10.89 o 
   5  -4   6        2.58        2.28      1.10 o 
   6  -4   6      231.34      221.59      9.55 o 
   7  -4   6       25.83       21.80      2.93 o 
   8  -4   6        0.48        1.38      3.05 o 
  -7  -3   6        0.04        0.98      0.72 o 
  -6  -3   6        0.26        1.18      1.08 o 
  -5  -3   6        0.14        0.44      0.74 o 
  -4  -3   6        1.01        0.00      0.56 o 
  -3  -3   6        7.99       10.83      2.28 o 
  -2  -3   6      124.04      151.84      8.59 o 
  -1  -3   6        8.77       15.24      2.63 o 
   0  -3   6      594.25      592.51     21.39 o 
   1  -3   6       25.69       19.28      3.01 o 
   2  -3   6       33.50       32.58      5.83 o 
   3  -3   6      172.72      185.86      9.14 o 
   4  -3   6        7.93        8.26      2.20 o 
   5  -3   6       24.22       21.33      2.46 o 
   6  -3   6       51.04       52.03      4.76 o 
   7  -3   6       44.88       36.11      5.30 o 
   8  -3   6        0.03        2.49      1.56 o 
  -7  -2   6        1.29        1.08      1.07 o 
  -6  -2   6        0.06        2.03      1.59 o 
  -5  -2   6        0.12        0.34      0.54 o 
  -4  -2   6        0.14       -0.19      0.54 o 
  -3  -2   6       16.09       17.43      4.76 o 
  -2  -2   6      375.15      402.75     19.96 o 
  -1  -2   6      636.02      563.97     21.27 o 
   0  -2   6      146.02      203.07      6.33 o 
   1  -2   6      208.17      251.41      8.68 o 
   2  -2   6       95.61       96.68      5.90 o 
   3  -2   6        1.27        1.62      1.08 o 
   4  -2   6      159.19      150.53      9.81 o 
   5  -2   6      114.42      124.71      6.14 o 
   6  -2   6        1.19        1.08      2.07 o 
   7  -2   6        0.00       -2.49      2.49 o 
   8  -2   6        0.00        0.66      0.69 o 
  -8  -1   6        2.14        1.80      0.95 o 
  -7  -1   6        7.32        5.45      2.08 o 
  -6  -1   6       43.59       48.42      3.52 o 
  -5  -1   6        8.70       10.80      1.46 o 
  -4  -1   6       13.25       12.82      4.03 o 
  -3  -1   6      158.40      163.21     12.68 o 
  -2  -1   6      556.05      582.39     22.50 o 
  -1  -1   6      184.58      181.34     11.62 o 
   0  -1   6      224.78      220.68      6.38 o 
   1  -1   6       76.36       88.01      5.06 o 
   2  -1   6      201.48      209.99      8.94 o 
   3  -1   6       25.18       20.59      3.35 o 
   4  -1   6        2.74        2.80      1.30 o 
   5  -1   6        2.41        2.04      1.24 o 
   6  -1   6        0.39       -0.59      2.54 o 
   7  -1   6        0.41       -2.44      2.44 o 
   8  -1   6        1.37        3.14      0.81 o 
  -8   0   6        5.53        2.81      2.76 o 
  -7   0   6        2.38        4.77      2.31 o 
  -6   0   6       46.12       45.59      4.10 o 
  -5   0   6       43.36       34.94      6.68 o 
  -4   0   6        0.75       -0.43      1.46 o 
  -3   0   6      339.60      307.72     17.25 o 
  -2   0   6        7.88        9.63      3.05 o 
  -1   0   6      391.54      423.68      9.22 o 
   0   0   6     1389.06     1396.54     44.41 o 
   1   0   6      809.95      836.62     16.86 o 
   2   0   6       66.20       48.04      6.53 o 
   3   0   6       26.31       24.16      5.48 o 
   4   0   6       16.46       16.22      2.58 o 
   5   0   6        1.27        1.69      1.50 o 
   6   0   6        5.27        4.74      2.26 o 
   7   0   6        0.34       -1.66      1.66 o 
  -9   1   6        0.01        9.80      2.23 o 
  -7   1   6        1.85        2.45      1.13 o 
  -6   1   6        2.34        2.42      1.10 o 
  -5   1   6       42.92       46.64      7.56 o 
  -4   1   6        9.46        8.88      3.39 o 
  -3   1   6      275.37      279.62     17.22 o 
  -2   1   6      144.40      124.64      7.73 o 
  -1   1   6      983.64     1234.97    100.62 o 
   0   1   6     1279.64     1425.03     30.00 o 
   1   1   6       56.25       41.18      5.70 o 
   2   1   6        0.24       -0.17      1.52 o 
   3   1   6       44.78       28.66      6.62 o 
   4   1   6       10.84        9.49      1.64 o 
   5   1   6        8.06       11.76      3.01 o 
   6   1   6        0.55       -2.56      2.56 o 
   7   1   6        0.00       -0.69      0.69 o 
  -9   2   6        0.03       -1.34      1.34 o 
  -8   2   6        2.59        5.09      1.98 o 
  -7   2   6        3.46        0.27      0.85 o 
  -6   2   6       19.95       21.54      2.58 o 
  -5   2   6       11.34       11.19      3.78 o 
  -4   2   6      206.12      216.82     15.45 o 
  -3   2   6      310.23      311.83     16.76 o 
  -2   2   6        6.44        6.82      2.68 o 
  -1   2   6      157.26      162.35     11.19 o 
   0   2   6       41.72       47.21      6.34 o 
   1   2   6       15.61       13.17      4.08 o 
   2   2   6       21.07       12.23      3.60 o 
   3   2   6        3.00        2.05      1.17 o 
   4   2   6        0.06        0.67      0.68 o 
   5   2   6        7.95        6.12      1.46 o 
   6   2   6        1.29       -1.22      1.22 o 
  -9   3   6        0.22       -1.08      1.12 o 
  -8   3   6        1.09       -1.11      3.56 o 
  -7   3   6        5.57        5.34      1.71 o 
  -6   3   6        9.63        4.66      0.97 o 
  -5   3   6        1.88        2.31      2.39 o 
  -4   3   6       35.91       46.08      7.53 o 
  -3   3   6      713.44      675.19     26.55 o 
  -2   3   6       51.07       50.01      6.75 o 
  -1   3   6      573.90      552.14     23.26 o 
   0   3   6      262.68      260.66     16.84 o 
   1   3   6      181.00      167.76     14.84 o 
   2   3   6        0.27        0.74      1.05 o 
   3   3   6      100.93       96.60      9.05 o 
   4   3   6       43.54       33.75      5.30 o 
   5   3   6       10.89       15.16      3.02 o 
  -9   4   6        0.27        5.45      3.44 o 
  -8   4   6        0.14        2.13      2.26 o 
  -7   4   6        3.04        0.80      1.03 o 
  -6   4   6       12.73       14.51      1.68 o 
  -5   4   6        2.40        0.67      1.31 o 
  -4   4   6      140.97      137.17     12.65 o 
  -3   4   6       25.08       18.49      4.39 o 
  -2   4   6        7.65        3.62      1.45 o 
  -1   4   6      261.18      244.98     17.17 o 
   0   4   6       56.28       51.12      8.73 o 
   1   4   6        0.64        0.96      0.88 o 
   2   4   6        0.99        2.17      1.30 o 
   3   4   6        2.71        2.38      1.64 o 
   4   4   6       12.58        9.19      2.80 o 
  -9   5   6        3.09        4.15      1.08 o 
  -8   5   6        2.84        2.78      2.02 o 
  -7   5   6        6.38        8.95      4.48 o 
  -6   5   6        2.48        3.15      0.84 o 
  -5   5   6        0.61        0.87      0.55 o 
  -4   5   6        6.11        7.66      2.03 o 
  -3   5   6       50.03       50.58      7.62 o 
  -2   5   6       29.77       34.71      3.18 o 
  -1   5   6       55.13       58.01      3.37 o 
   0   5   6        3.27        2.61      1.35 o 
   1   5   6        1.57        0.91      0.91 o 
   2   5   6        4.82        5.85      2.42 o 
   3   5   6        0.12        0.23      1.28 o 
   4   5   6        0.31       -0.41      0.81 o 
  -9   6   6       24.18       53.38     26.90 o 
  -8   6   6        8.50       11.63      2.09 o 
  -7   6   6       23.08       21.52      2.78 o 
  -6   6   6       16.69       25.79      3.30 o 
  -5   6   6        8.82       13.19      1.89 o 
  -4   6   6       49.84       47.49      3.60 o 
  -3   6   6       61.42       51.44      3.80 o 
  -2   6   6        4.94        3.31      0.91 o 
  -1   6   6       82.46       74.84      4.86 o 
   0   6   6      135.37      141.18      8.16 o 
   1   6   6       35.25       40.23      4.10 o 
   2   6   6        0.52        0.69      1.49 o 
   3   6   6        0.43        0.38      0.65 o 
  -8   7   6        7.24        7.28      2.35 o 
  -7   7   6        6.34        3.76      0.96 o 
  -6   7   6       11.20       15.66      2.32 o 
  -5   7   6        0.76        0.40      0.81 o 
  -4   7   6        4.76        4.34      1.23 o 
  -3   7   6       24.55       21.48      2.54 o 
  -2   7   6       23.65       21.16      2.54 o 
  -1   7   6        0.97        1.83      0.87 o 
   0   7   6       56.01       55.82      4.60 o 
   1   7   6       21.54       24.11      3.66 o 
  -8   8   6        5.19       10.17      2.05 o 
  -7   8   6        9.86        9.37      2.16 o 
  -6   8   6        2.78        2.42      0.96 o 
  -5   8   6        3.63        3.36      2.08 o 
  -4   8   6        1.96        2.04      0.86 o 
  -3   8   6        2.02        1.06      0.92 o 
  -2   8   6       12.77       10.63      3.14 o 
  -1   8   6        5.55        5.14      2.14 o 
  -5   9   6        4.53        2.99      1.39 o 
  -4   9   6        2.82        3.42      1.49 o 
  -3   9   6        0.23        1.41      1.39 o 
  -2   9   6        0.86        0.46      0.83 o 
   1  -9   7        1.45        1.12      1.03 o 
   2  -9   7        8.80        5.03      1.41 o 
   3  -9   7        5.73        5.05      2.38 o 
   4  -9   7        1.97        0.84      0.70 o 
   5  -9   7        0.96        3.25      1.70 o 
   6  -9   7        6.77        7.13      1.84 o 
  -1  -8   7        0.68        1.37      0.84 o 
   0  -8   7        1.23        2.18      1.51 o 
   1  -8   7        0.67        1.22      0.90 o 
   2  -8   7       14.74       12.91      3.56 o 
   3  -8   7       13.32        8.87      2.35 o 
   4  -8   7        3.96        4.12      1.45 o 
   5  -8   7        5.16        4.67      2.01 o 
   6  -8   7        1.78        9.15      2.62 o 
   7  -8   7        1.84        6.40      9.42 o 
  -2  -7   7        2.09        1.44      1.03 o 
  -1  -7   7        3.42        2.93      1.37 o 
   0  -7   7        4.53        6.49      1.71 o 
   1  -7   7        4.69        1.71      1.63 o 
   2  -7   7       27.33       22.32      3.03 o 
   3  -7   7        4.95        7.42      2.05 o 
   4  -7   7       15.01       13.44      3.86 o 
   5  -7   7       14.79       13.30      2.28 o 
   6  -7   7        0.32        0.85      1.29 o 
   7  -7   7        1.26        5.18      2.18 o 
   8  -7   7        0.10        7.13      2.08 o 
  -4  -6   7        0.22        0.29      0.54 o 
  -3  -6   7        0.63        0.38      0.57 o 
  -2  -6   7        1.00        0.86      0.78 o 
  -1  -6   7        2.68        3.04      1.27 o 
   0  -6   7        2.50        2.07      1.00 o 
   1  -6   7       13.50       11.97      2.15 o 
   2  -6   7       86.59       82.34      5.36 o 
   3  -6   7       61.41       52.23      6.95 o 
   4  -6   7        2.39        0.23      1.59 o 
   5  -6   7        6.16        5.34      1.85 o 
   6  -6   7       17.20       18.46      4.02 o 
   7  -6   7        0.12       -2.62      2.62 o 
   8  -6   7        0.10        4.47      1.87 o 
  -5  -5   7        1.56        1.78      1.05 o 
  -4  -5   7        0.09       -0.23      0.68 o 
  -3  -5   7        1.69        2.24      1.65 o 
  -2  -5   7        0.08       -0.81      0.99 o 
  -1  -5   7       24.90       27.24      3.65 o 
   0  -5   7       53.01       60.12      4.63 o 
   1  -5   7       21.43       24.10      3.55 o 
   2  -5   7      163.24      155.81      8.85 o 
   3  -5   7        0.73        0.10      0.71 o 
   4  -5   7        5.85        4.29      1.54 o 
   5  -5   7       17.67       11.32      3.23 o 
   6  -5   7        1.29        2.36      2.15 o 
   7  -5   7        9.84        5.08      1.93 o 
   8  -5   7        0.17        2.92      1.64 o 
  -6  -4   7        0.63        0.40      0.79 o 
  -5  -4   7        5.32        4.52      1.34 o 
  -4  -4   7        2.33        3.36      1.74 o 
  -3  -4   7       33.18       35.72      3.65 o 
  -2  -4   7      103.19       97.62     11.36 o 
  -1  -4   7       29.76       25.75      5.33 o 
   0  -4   7        3.50        5.01      2.33 o 
   1  -4   7       17.00       16.16      4.79 o 
   2  -4   7       41.02       38.10      7.27 o 
   3  -4   7       97.24       92.85     10.97 o 
   4  -4   7      579.65      554.85     16.37 o 
   5  -4   7        0.26        1.18      1.32 o 
   6  -4   7       68.31       62.94      5.15 o 
   7  -4   7        0.77        0.32      3.52 o 
   8  -4   7        0.00       -0.54      0.86 o 
  -7  -3   7        0.01        0.11      0.51 o 
  -6  -3   7        0.00        0.73      0.94 o 
  -5  -3   7        4.59        2.15      1.30 o 
  -4  -3   7        0.31       -0.07      0.65 o 
  -3  -3   7       16.53       15.33      2.14 o 
  -2  -3   7       23.23       16.79      4.71 o 
  -1  -3   7        6.96        6.37      2.63 o 
   0  -3   7        2.02        2.62      1.80 o 
   1  -3   7       91.30       96.05      7.07 o 
   2  -3   7      158.41      145.41     12.36 o 
   3  -3   7       59.98       65.59      9.17 o 
   4  -3   7       48.80       48.74      5.36 o 
   5  -3   7      189.31      174.77      7.23 o 
   6  -3   7        0.78        1.21      0.93 o 
   7  -3   7       15.85       18.05      2.46 o 
   8  -3   7        1.86        6.93      1.97 o 
  -7  -2   7        0.77        1.86      1.02 o 
  -6  -2   7        2.79        2.27      1.50 o 
  -5  -2   7        0.54        1.47      0.79 o 
  -4  -2   7       24.96       24.86      2.19 o 
  -3  -2   7       39.27       31.15      6.16 o 
  -2  -2   7      105.26       98.74     10.35 o 
  -1  -2   7       29.31       33.15      3.55 o 
   0  -2   7       30.46       27.14      3.63 o 
   1  -2   7      479.17      526.46     22.68 o 
   2  -2   7      374.74      423.26     24.22 o 
   3  -2   7       47.30       50.20      5.06 o 
   4  -2   7       64.73       60.96      8.18 o 
   5  -2   7        0.96       -1.07      1.07 o 
   6  -2   7        9.48        5.09      1.37 o 
   7  -2   7        5.26        6.82      2.33 o 
   8  -2   7        0.02        1.72      2.25 o 
  -8  -1   7        5.31        4.17      0.91 o 
  -7  -1   7        3.18       -0.36      1.43 o 
  -6  -1   7        1.06        1.57      0.84 o 
  -5  -1   7       18.15       21.40      2.05 o 
  -4  -1   7        5.99        6.60      2.71 o 
  -3  -1   7        0.77        1.37      1.37 o 
  -2  -1   7      264.31      265.44     16.68 o 
  -1  -1   7      205.77      231.11      7.86 o 
   0  -1   7     1427.66     1732.93     49.97 o 
   1  -1   7      531.02      685.33     36.09 o 
   2  -1   7        0.10        1.05      1.13 o 
   3  -1   7        1.59        0.44      0.79 o 
   4  -1   7        7.71        3.83      2.38 o 
   5  -1   7        9.08        2.38      2.34 o 
   6  -1   7       11.34        6.68      1.84 o 
   7  -1   7        1.28        1.56      0.97 o 
  -8   0   7        9.20       12.52      2.19 o 
  -7   0   7        2.68        2.92      1.31 o 
  -6   0   7        0.16       -0.23      0.60 o 
  -5   0   7        0.93        3.39      1.29 o 
  -4   0   7       28.24       21.87      5.23 o 
  -3   0   7       46.64       40.22      6.77 o 
  -2   0   7      322.22      375.31     10.06 o 
  -1   0   7     1906.15     2097.37     29.80 o 
   0   0   7      116.18      141.80      7.37 o 
   1   0   7     1730.74     1939.90     27.89 o 
   2   0   7       90.70       81.49      8.81 o 
   3   0   7       48.93       45.77      7.77 o 
   4   0   7      143.26      152.11      7.36 o 
   5   0   7        1.60       -0.43      2.28 o 
   6   0   7        0.09       -2.39      2.39 o 
   7   0   7        0.21        1.83      0.90 o 
  -9   1   7        0.02        6.43      1.71 o 
  -8   1   7        0.15        2.49      1.86 o 
  -7   1   7        0.74        0.11      0.96 o 
  -6   1   7       14.48       26.97      3.01 o 
  -5   1   7        0.12       -1.53      1.80 o 
  -4   1   7       77.59       79.40     10.32 o 
  -3   1   7       85.79       90.20     10.59 o 
  -2   1   7       33.34       38.26      4.72 o 
  -1   1   7       20.42       15.45      2.94 o 
   0   1   7        4.62        1.09      0.99 o 
   1   1   7       59.07       54.08      6.73 o 
   2   1   7       45.32       48.25      7.19 o 
   3   1   7      264.16      235.64     18.56 o 
   4   1   7        8.20        7.96      2.39 o 
   5   1   7        6.07        0.38      1.86 o 
   6   1   7        3.34        2.34      0.96 o 
   7   1   7        0.00        1.23      0.86 o 
  -9   2   7        0.08       -1.85      1.85 o 
  -8   2   7        0.40       -0.30      2.51 o 
  -7   2   7       10.90       17.40      3.44 o 
  -6   2   7       43.28       41.16      3.65 o 
  -5   2   7        6.44        6.62      2.95 o 
  -4   2   7       23.93       20.25      3.68 o 
  -3   2   7      101.98       88.27      9.97 o 
  -2   2   7      347.43      307.35     17.42 o 
  -1   2   7      132.36      119.61     10.13 o 
   0   2   7       51.85       48.57      6.62 o 
   1   2   7        1.90        2.47      2.62 o 
   2   2   7       20.18       14.12      3.90 o 
   3   2   7       99.88      100.92      8.99 o 
   4   2   7        1.68        1.52      1.00 o 
   5   2   7        0.59       -0.83      1.65 o 
   6   2   7        0.04        1.92      1.21 o 
  -9   3   7        0.39        3.98      1.42 o 
  -8   3   7        0.08       -0.13      0.73 o 
  -7   3   7        0.84        0.94      1.35 o 
  -6   3   7        3.55        2.19      0.94 o 
  -5   3   7       59.68       71.31     10.40 o 
  -4   3   7        1.43        3.45      2.27 o 
  -3   3   7      287.09      271.58     17.48 o 
  -2   3   7      580.73      560.14     23.72 o 
  -1   3   7      221.14      220.05     15.31 o 
   0   3   7        0.79        4.16      2.54 o 
   1   3   7       43.70       47.47      4.86 o 
   2   3   7       18.71       20.07      2.98 o 
   3   3   7      261.36      283.68     15.84 o 
   4   3   7       96.82      102.28      8.77 o 
   5   3   7        0.08        0.27      0.59 o 
  -9   4   7        0.56        5.80      1.61 o 
  -8   4   7        1.73        2.34      1.58 o 
  -7   4   7       11.29       16.27      2.32 o 
  -6   4   7        0.43        0.52      0.68 o 
  -5   4   7        7.11        5.36      1.28 o 
  -4   4   7       16.11       10.05      3.65 o 
  -3   4   7       38.87       53.05      7.70 o 
  -2   4   7        0.28        1.69      1.79 o 
  -1   4   7       12.43       20.13      5.36 o 
   0   4   7        0.47        0.38      1.07 o 
   1   4   7        1.87        0.92      0.87 o 
   2   4   7        8.85       10.18      2.14 o 
   3   4   7        1.13        2.53      1.75 o 
   4   4   7       15.07       18.31      3.26 o 
  -9   5   7        1.19        3.92      1.07 o 
  -8   5   7        0.96        1.16      1.15 o 
  -7   5   7        4.15        0.30      1.26 o 
  -6   5   7        1.75        1.23      0.82 o 
  -5   5   7       53.68       45.66      3.62 o 
  -4   5   7      124.79      128.21      8.92 o 
  -3   5   7        0.15       -0.04      0.59 o 
  -2   5   7        8.57        9.95      1.51 o 
  -1   5   7       21.88       22.51      2.21 o 
   0   5   7        8.91       10.82      2.27 o 
   1   5   7        4.78        5.40      1.72 o 
   2   5   7        0.21        1.08      1.55 o 
   3   5   7        0.36        0.33      0.99 o 
  -9   6   7       12.29       48.76      5.40 o 
  -8   6   7        2.47        3.33      1.70 o 
  -7   6   7        0.33       -0.49      2.62 o 
  -6   6   7        1.90        2.48      0.88 o 
  -5   6   7        3.02        4.02      1.08 o 
  -4   6   7        1.76        1.45      0.80 o 
  -3   6   7      179.33      168.74      7.12 o 
  -2   6   7      292.33      261.70      9.06 o 
  -1   6   7       14.60       15.86      2.87 o 
   0   6   7       13.40       11.09      2.35 o 
   1   6   7       18.09       16.32      2.55 o 
   2   6   7        9.68       11.50      2.67 o 
  -8   7   7        2.91        0.90      1.00 o 
  -7   7   7        0.09       -2.65      2.65 o 
  -6   7   7        0.12       -0.19      1.19 o 
  -5   7   7        0.10       -0.91      1.10 o 
  -4   7   7        0.13       -0.54      0.80 o 
  -3   7   7       26.67       26.14      2.82 o 
  -2   7   7       88.56       83.44      4.60 o 
  -1   7   7        9.97        9.27      1.51 o 
   0   7   7        4.09        3.68      0.87 o 
   1   7   7        0.30       -0.41      0.79 o 
  -8   8   7        0.50        1.14      0.75 o 
  -7   8   7        6.58        7.32      1.74 o 
  -6   8   7        8.86        9.45      1.60 o 
  -5   8   7       11.81       13.26      1.99 o 
  -4   8   7       18.27       19.15      2.04 o 
  -3   8   7        1.11        0.60      0.66 o 
  -2   8   7        4.25        5.08      2.34 o 
  -1   8   7        6.92       10.50      2.47 o 
   1  -9   8        0.13       -0.27      0.71 o 
   2  -9   8        2.16        2.14      0.94 o 
   3  -9   8        4.42        2.73      1.49 o 
   4  -9   8       10.85        7.51      1.50 o 
   5  -9   8        5.52        7.94      1.89 o 
   6  -9   8        1.78        5.50      1.43 o 
   0  -8   8        0.34        0.40      0.73 o 
   1  -8   8        0.31        1.09      1.42 o 
   2  -8   8        7.08        5.83      2.48 o 
   3  -8   8        9.96        6.62      2.67 o 
   4  -8   8        0.25        0.63      1.05 o 
   5  -8   8        0.37       -0.23      0.82 o 
   6  -8   8        0.02       11.09      2.50 o 
   7  -8   8        1.78        9.33     10.97 o 
  -2  -7   8        0.67        1.33      0.85 o 
  -1  -7   8        2.80        2.77      0.97 o 
   0  -7   8        8.09        9.62      2.04 o 
   1  -7   8        0.92        0.25      1.16 o 
   2  -7   8        0.07        0.71      1.02 o 
   3  -7   8        0.37        0.99      1.01 o 
   4  -7   8        3.80        2.55      1.79 o 
   5  -7   8       29.76       37.86      5.09 o 
   6  -7   8       12.85       11.98      2.77 o 
   7  -7   8        6.51       10.83      2.65 o 
   8  -7   8        2.95       12.08      2.06 o 
  -3  -6   8        1.16        0.42      0.61 o 
  -2  -6   8        5.04        3.92      1.95 o 
  -1  -6   8        0.43        2.33      1.70 o 
   0  -6   8        2.50        1.26      1.06 o 
   1  -6   8        7.30        4.94      1.46 o 
   2  -6   8        4.00        2.25      1.65 o 
   3  -6   8       38.18       37.63      6.04 o 
   4  -6   8       50.67       49.66      4.64 o 
   5  -6   8       15.82        9.75      2.34 o 
   6  -6   8       10.82        8.40      2.28 o 
   7  -6   8        0.07       -1.84      1.84 o 
   8  -6   8        0.29        7.23      1.96 o 
  -5  -5   8        1.80        1.04      0.88 o 
  -4  -5   8        0.78        0.40      0.61 o 
  -3  -5   8        0.11        0.17      0.90 o 
  -2  -5   8       10.36       12.03      3.66 o 
  -1  -5   8        1.09        1.38      1.69 o 
   0  -5   8        0.13        0.76      0.73 o 
   1  -5   8        1.13        1.59      0.82 o 
   2  -5   8       17.05       17.10      3.06 o 
   3  -5   8        0.45       -0.06      0.74 o 
   4  -5   8        3.34        3.08      1.65 o 
   5  -5   8       54.01       59.35      7.41 o 
   6  -5   8        0.55        0.98      1.37 o 
   8  -5   8        0.01        1.98      1.22 o 
  -6  -4   8        0.00        0.62      0.74 o 
  -5  -4   8        7.03        5.04      1.40 o 
  -4  -4   8       18.72       18.74      3.83 o 
  -3  -4   8        6.35        5.49      1.59 o 
  -2  -4   8        9.38        9.26      2.21 o 
  -1  -4   8        2.38        2.32      0.97 o 
   0  -4   8      103.28      100.70      8.09 o 
   1  -4   8      122.31      133.84     14.01 o 
   2  -4   8      124.31      130.81     13.52 o 
   3  -4   8        0.11        1.02      1.97 o 
   4  -4   8      556.44      514.73     16.23 o 
   5  -4   8      198.67      173.41     12.74 o 
   6  -4   8        0.72        2.19      2.18 o 
   7  -4   8        1.22       -1.86      2.08 o 
   8  -4   8        0.20        1.96      0.98 o 
  -6  -3   8        0.02       -0.78      0.99 o 
  -5  -3   8        0.98        0.54      1.00 o 
  -4  -3   8        2.52        3.07      1.28 o 
  -3  -3   8        4.43        2.53      1.25 o 
  -2  -3   8       23.66       29.37      6.26 o 
  -1  -3   8       27.86       25.48      5.39 o 
   0  -3   8      133.97      143.51      9.38 o 
   1  -3   8      413.22      478.74     16.86 o 
   2  -3   8      115.58      106.12     11.39 o 
   3  -3   8       15.51       12.86      4.34 o 
   4  -3   8      242.62      244.95     10.66 o 
   5  -3   8      296.81      274.37      8.84 o 
   6  -3   8        0.05        1.02      1.11 o 
   7  -3   8        1.90        1.28      3.57 o 
  -7  -2   8        1.01       -0.71      0.91 o 
  -6  -2   8        0.01       -0.30      1.02 o 
  -5  -2   8        3.33        3.07      1.01 o 
  -4  -2   8       11.04        9.32      1.73 o 
  -3  -2   8       66.02       70.94      9.80 o 
  -2  -2   8       52.97       51.07      7.99 o 
  -1  -2   8       31.12       37.43      4.69 o 
   0  -2   8        0.82        1.13      1.06 o 
   1  -2   8      132.78      146.31     11.99 o 
   2  -2   8        0.72        0.49      1.40 o 
   3  -2   8      169.20      183.51      9.90 o 
   4  -2   8       41.96       45.52      4.40 o 
   5  -2   8        0.31       -0.81      1.14 o 
   6  -2   8        3.19        3.52      1.27 o 
   7  -2   8        0.55        2.20      1.20 o 
  -7  -1   8        1.98       -1.78      1.78 o 
  -6  -1   8        0.01        0.12      0.70 o 
  -5  -1   8       17.27       13.46      1.85 o 
  -4  -1   8        4.64        9.84      2.17 o 
  -3  -1   8        1.66        3.09      2.58 o 
  -2  -1   8       46.68       53.59      5.47 o 
  -1  -1   8      213.23      221.98      8.01 o 
   0  -1   8       20.87       25.56      2.82 o 
   1  -1   8       54.33       61.63      4.77 o 
   2  -1   8      184.75      180.05     14.59 o 
   3  -1   8       39.79       38.15      6.16 o 
   4  -1   8      182.10      157.22      8.36 o 
   5  -1   8        6.59        5.87      1.77 o 
   6  -1   8        2.57        2.03      1.46 o 
   7  -1   8        4.35        5.37      1.29 o 
  -8   0   8        3.35        2.68      0.98 o 
  -7   0   8        2.41        1.74      1.13 o 
  -6   0   8        0.58       -0.19      1.00 o 
  -5   0   8       46.80       58.14      5.33 o 
  -4   0   8        5.65        3.06      2.80 o 
  -3   0   8       20.10       23.25      5.86 o 
  -2   0   8      168.33      163.80      9.67 o 
  -1   0   8      395.06      432.76     13.33 o 
   0   0   8      259.99      306.66     18.26 o 
   1   0   8      277.94      283.15     10.81 o 
   2   0   8      260.90      267.48     15.97 o 
   3   0   8       15.14       24.26      5.57 o 
   4   0   8      103.16       96.73      8.24 o 
   5   0   8        3.50        0.31      1.74 o 
   6   0   8        2.12        2.68      1.45 o 
   7   0   8        5.50       12.40      1.37 o 
  -9   1   8        0.45        4.57      1.37 o 
  -8   1   8        0.83        1.33      1.41 o 
  -7   1   8        0.10       -0.38      1.04 o 
  -6   1   8        5.07        2.01      1.43 o 
  -5   1   8        7.27        6.66      1.40 o 
  -4   1   8       25.62       35.26      7.31 o 
  -3   1   8      544.73      523.54     26.83 o 
  -2   1   8       34.15       41.46      6.65 o 
  -1   1   8        0.28        1.69      1.63 o 
   0   1   8       40.57       36.01      5.35 o 
   1   1   8       37.90       42.00      6.15 o 
   2   1   8        9.99       12.48      3.49 o 
   3   1   8        1.12        0.86      0.93 o 
   4   1   8        1.25       -1.98      1.98 o 
   5   1   8        0.29       -1.93      1.93 o 
   6   1   8        0.01        1.51      0.84 o 
  -8   2   8        2.93        3.62      1.68 o 
  -7   2   8        6.52        3.11      1.72 o 
  -6   2   8       19.63       18.91      3.12 o 
  -5   2   8       35.12       41.97      3.10 o 
  -4   2   8       19.07       15.82      4.90 o 
  -3   2   8       86.27       87.07     10.22 o 
  -2   2   8       14.36       22.81      4.96 o 
  -1   2   8        2.69        6.65      2.45 o 
   0   2   8       88.01       83.50      9.14 o 
   1   2   8      561.59      550.74     25.73 o 
   2   2   8        2.94        1.01      2.11 o 
   3   2   8      132.40      127.09     10.29 o 
   4   2   8       12.07       16.16      3.50 o 
   5   2   8        0.31        3.21      2.13 o 
   6   2   8        0.94        1.31      0.85 o 
  -9   3   8        0.08        1.24      1.01 o 
  -8   3   8        0.03       21.97     27.23 o 
  -7   3   8       18.30       14.04      3.53 o 
  -6   3   8       11.45       17.60      2.74 o 
  -5   3   8      162.98      169.41      7.04 o 
  -4   3   8        1.63        1.00      1.42 o 
  -3   3   8       14.08       17.81      4.84 o 
  -2   3   8       12.64       13.69      3.93 o 
  -1   3   8      233.47      237.19     16.42 o 
   0   3   8       23.30       22.87      5.30 o 
   1   3   8      475.88      478.32     13.87 o 
   2   3   8      425.40      433.21     20.25 o 
   3   3   8       11.52       10.72      3.25 o 
   4   3   8       36.51       36.59      3.48 o 
   5   3   8        3.88        5.18      1.35 o 
  -9   4   8        0.37        3.02      1.38 o 
  -8   4   8        1.12        0.43      4.56 o 
  -7   4   8        0.38       -2.52      2.52 o 
  -6   4   8        0.27        0.60      0.71 o 
  -5   4   8        0.59       -0.16      0.59 o 
  -4   4   8       84.62       81.91      7.34 o 
  -3   4   8       60.85       54.88      5.09 o 
  -2   4   8        4.24        1.99      1.18 o 
  -1   4   8        0.23        0.99      0.71 o 
   0   4   8       20.98       24.03      2.95 o 
   1   4   8       10.54       10.86      2.40 o 
   2   4   8       73.56       60.28      7.68 o 
   3   4   8        8.16        8.49      2.86 o 
   4   4   8        7.47        6.93      1.82 o 
  -9   5   8        0.08        1.46      0.98 o 
  -8   5   8        4.76        2.24      1.11 o 
  -7   5   8        2.05       -2.82      2.82 o 
  -6   5   8        0.61        0.84      0.73 o 
  -5   5   8       10.25        8.35      1.87 o 
  -4   5   8       56.91       56.96      4.04 o 
  -3   5   8       43.57       43.53      2.85 o 
  -2   5   8        4.27        2.33      1.03 o 
  -1   5   8        2.91        1.84      1.47 o 
   0   5   8        0.79        0.31      1.16 o 
   1   5   8        0.51        2.39      1.33 o 
   2   5   8        2.91        4.25      2.08 o 
   3   5   8        2.15        2.82      1.38 o 
  -9   6   8        2.19       36.31      4.37 o 
  -8   6   8        0.33       -1.57      1.57 o 
  -7   6   8        1.62        0.82      1.81 o 
  -6   6   8       11.44       12.27      3.98 o 
  -5   6   8       20.70       15.11      2.05 o 
  -4   6   8       49.32       42.51      3.62 o 
  -3   6   8       24.12       18.14      2.08 o 
  -2   6   8      193.28      190.16      7.50 o 
  -1   6   8       44.02       42.85      4.53 o 
   0   6   8        5.89        5.84      1.81 o 
   1   6   8       11.88       14.25      3.28 o 
   2   6   8        1.41        2.28      1.34 o 
  -8   7   8        2.23        1.96      1.29 o 
  -7   7   8        0.57       -2.53      2.53 o 
  -6   7   8        4.04        2.64      1.06 o 
  -5   7   8        3.26        1.45      0.90 o 
  -4   7   8        5.83        3.45      1.09 o 
  -3   7   8        0.09        0.00      0.77 o 
  -2   7   8       26.01       23.53      2.41 o 
  -1   7   8        6.84        4.90      1.07 o 
   0   7   8        0.01       -0.46      0.49 o 
  -8   8   8        0.65        1.93      0.91 o 
  -7   8   8        0.01       -0.84      1.06 o 
  -6   8   8        3.37        2.34      1.16 o 
  -5   8   8        0.74        0.13      0.65 o 
  -4   8   8       25.38       27.77      2.73 o 
  -3   8   8       12.30       13.76      1.88 o 
  -2   8   8        2.25        2.95      1.66 o 
   2  -9   9        1.53        2.02      0.83 o 
   3  -9   9        0.23        0.31      0.90 o 
   0  -8   9        4.89        2.05      0.65 o 
   1  -8   9        6.41        5.93      1.37 o 
   2  -8   9        3.25        4.02      1.97 o 
   3  -8   9        5.59        4.73      1.16 o 
   4  -8   9        1.35        1.31      1.28 o 
   5  -8   9        1.30       -0.31      2.74 o 
   6  -8   9        0.03       13.32      2.07 o 
   7  -8   9        3.15       -0.98      0.98 o 
  -2  -7   9        0.15        0.36      0.58 o 
  -1  -7   9        0.72        0.43      0.56 o 
   0  -7   9        1.89        1.52      1.03 o 
   1  -7   9        2.86        3.15      1.87 o 
   2  -7   9       21.10       23.30      3.13 o 
   3  -7   9       31.80       33.27      3.61 o 
   4  -7   9        7.33       10.90      2.36 o 
   5  -7   9        0.06        0.16      0.87 o 
   6  -7   9        1.45        1.98      1.16 o 
   7  -7   9        3.52       12.41      2.42 o 
  -3  -6   9        0.04        0.35      0.64 o 
  -2  -6   9        0.09       -0.22      1.12 o 
  -1  -6   9        2.97        1.88      1.34 o 
   0  -6   9       22.95       18.98      2.86 o 
   1  -6   9       24.06       23.04      3.13 o 
   2  -6   9       17.08       16.79      2.70 o 
   3  -6   9        0.06        0.06      1.28 o 
   4  -6   9        5.60        2.85      1.51 o 
   5  -6   9        1.08       -0.85      2.28 o 
   6  -6   9        0.57       -1.45      2.09 o 
   7  -6   9        2.00        1.43      1.29 o 
  -5  -5   9        0.41        0.46      0.52 o 
  -4  -5   9        0.01        0.51      0.60 o 
  -3  -5   9        0.14        0.51      1.08 o 
  -2  -5   9        1.87        2.18      1.05 o 
  -1  -5   9       24.03       22.13      3.08 o 
   0  -5   9       58.01       60.79      4.94 o 
   1  -5   9       19.73       16.24      2.26 o 
   2  -5   9       43.61       41.84      4.80 o 
   3  -5   9       11.10        8.93      1.84 o 
   4  -5   9        5.18        5.93      2.25 o 
   5  -5   9        0.10        0.22      1.22 o 
   6  -5   9        2.76        3.11      1.74 o 
   7  -5   9        3.31        3.76      1.76 o 
   8  -5   9        0.15        4.41      1.14 o 
  -6  -4   9        0.31        0.24      0.47 o 
  -5  -4   9        2.00        1.94      0.82 o 
  -4  -4   9        7.84        8.61      2.66 o 
  -3  -4   9        0.62        0.06      0.72 o 
  -2  -4   9        3.26        2.73      1.61 o 
  -1  -4   9       19.93       20.34      2.32 o 
   0  -4   9        0.24        0.82      1.19 o 
   1  -4   9      131.54      131.02      8.17 o 
   2  -4   9     1030.64     1041.76     47.58 o 
   3  -4   9      187.17      186.89      9.46 o 
   4  -4   9       48.11       44.64      6.24 o 
   5  -4   9       14.57       18.46      4.16 o 
   6  -4   9        0.14        1.38      1.50 o 
   7  -4   9        3.97        2.07      1.06 o 
  -6  -3   9        0.01       -0.10      0.79 o 
  -5  -3   9        0.01       -0.12      1.06 o 
  -4  -3   9        3.05        1.42      1.03 o 
  -3  -3   9        8.66        5.05      1.98 o 
  -2  -3   9        0.95       -0.48      0.86 o 
  -1  -3   9        3.07        1.39      1.42 o 
   0  -3   9        1.41        2.87      1.69 o 
   1  -3   9       61.25       70.05      9.70 o 
   2  -3   9       28.31       31.29      6.80 o 
   3  -3   9      209.72      195.73     16.90 o 
   4  -3   9       44.94       45.26      3.98 o 
   5  -3   9        0.93        1.53      1.00 o 
   6  -3   9        2.17        3.39      1.12 o 
   7  -3   9        6.23        4.76      1.26 o 
  -7  -2   9        0.36       -0.16      0.63 o 
  -6  -2   9        1.46        2.06      0.78 o 
  -5  -2   9        0.94        0.31      0.62 o 
  -4  -2   9        1.35        2.95      1.17 o 
  -3  -2   9       10.39        9.35      2.01 o 
  -2  -2   9       23.03       16.34      5.11 o 
  -1  -2   9      165.19      168.47     10.14 o 
   0  -2   9      119.06      122.40      8.70 o 
   1  -2   9       32.78       34.21      6.02 o 
   2  -2   9       10.69        9.86      3.58 o 
   3  -2   9       74.49       78.45      4.69 o 
   4  -2   9        3.48        4.11      1.52 o 
   5  -2   9        0.61        1.47      0.76 o 
   6  -2   9        3.85        6.16      1.40 o 
   7  -2   9        1.23        1.27      1.05 o 
  -7  -1   9        0.24       -1.40      1.40 o 
  -6  -1   9        0.67        0.03      0.68 o 
  -5  -1   9        0.00        0.05      0.60 o 
  -4  -1   9       60.68       57.69      4.43 o 
  -3  -1   9       25.18       19.32      3.66 o 
  -2  -1   9      232.25      267.93      9.70 o 
  -1  -1   9        9.48       14.37      2.14 o 
   0  -1   9        3.83        6.90      2.47 o 
   1  -1   9       34.34       38.68      6.37 o 
   2  -1   9       51.24       43.27      7.50 o 
   3  -1   9      101.38       94.37      4.92 o 
   4  -1   9       69.73       67.04      6.88 o 
   5  -1   9       22.81       23.39      2.44 o 
   6  -1   9        3.32        4.23      0.98 o 
   7  -1   9        8.17        8.46      1.84 o 
  -8   0   9        0.10       -0.82      0.82 o 
  -7   0   9        0.33        1.25      0.95 o 
  -6   0   9        0.14       -1.38      1.38 o 
  -5   0   9       10.56       11.70      3.36 o 
  -4   0   9       72.86       65.93      5.91 o 
  -3   0   9       67.63       72.00      7.09 o 
  -2   0   9        0.80        2.15      1.26 o 
  -1   0   9       77.59       87.16      8.47 o 
   0   0   9       70.40       69.14      5.06 o 
   1   0   9        5.05        5.05      1.74 o 
   2   0   9        9.72       16.14      3.93 o 
   3   0   9       84.80       95.40      7.46 o 
   4   0   9       92.59       90.11      7.55 o 
   5   0   9        2.99        3.64      1.11 o 
   6   0   9        0.03        1.71      1.02 o 
  -9   1   9        0.08        2.44      0.99 o 
  -8   1   9        0.17        2.76      1.72 o 
  -7   1   9        0.22       -0.31      1.07 o 
  -6   1   9       15.42       12.55      3.25 o 
  -5   1   9       26.49       21.13      2.37 o 
  -4   1   9        0.03        0.00      0.99 o 
  -3   1   9       29.52       22.07      3.95 o 
  -2   1   9       59.41       55.64      8.05 o 
  -1   1   9       38.35       30.06      5.45 o 
   0   1   9       19.05       11.10      3.19 o 
   1   1   9      126.24      115.65     10.58 o 
   2   1   9        7.24        2.14      1.48 o 
   3   1   9       13.81       15.87      3.54 o 
   4   1   9        8.17        7.37      1.95 o 
   5   1   9        2.35        5.19      1.28 o 
   6   1   9        0.13        0.98      1.08 o 
  -8   2   9        1.75        2.51      1.79 o 
  -7   2   9        7.18        5.98      3.51 o 
  -6   2   9        0.14       -1.25      1.39 o 
  -5   2   9        0.15        0.06      0.52 o 
  -4   2   9        1.72        0.60      1.44 o 
  -3   2   9        2.64        2.51      1.94 o 
  -2   2   9      118.15      116.20     11.24 o 
  -1   2   9       45.92       41.49      6.65 o 
   0   2   9       23.15       25.27      5.34 o 
   1   2   9      123.50      135.37      6.31 o 
   2   2   9        7.40       10.53      2.30 o 
   3   2   9       70.19       77.69      8.08 o 
   4   2   9        7.89       13.88      2.34 o 
   5   2   9        1.91        3.32      1.66 o 
  -9   3   9        0.08        0.60      0.88 o 
  -8   3   9        0.29       24.07     26.66 o 
  -7   3   9        3.49        1.57      1.40 o 
  -6   3   9        2.98        1.85      1.07 o 
  -5   3   9       69.01       68.23      4.65 o 
  -4   3   9        7.54        7.59      1.92 o 
  -3   3   9       17.70       20.38      5.02 o 
  -2   3   9       49.33       60.16      8.46 o 
  -1   3   9      212.54      223.04      8.29 o 
   0   3   9       79.29       75.79      5.08 o 
   1   3   9      169.91      198.38     14.62 o 
   2   3   9      398.12      368.75     12.46 o 
   3   3   9       24.37       25.42      3.21 o 
   4   3   9        0.06        0.34      0.90 o 
  -9   4   9        0.00       -0.80      0.85 o 
  -8   4   9        0.56        3.62      6.61 o 
  -7   4   9        3.72        0.60      1.63 o 
  -6   4   9        4.99        3.96      1.34 o 
  -5   4   9       57.02       50.93      4.64 o 
  -4   4   9       12.39       13.58      2.63 o 
  -3   4   9       94.51      110.89      4.99 o 
  -2   4   9        5.63        6.32      1.55 o 
  -1   4   9        0.75        0.92      0.79 o 
   0   4   9        4.09        3.73      1.59 o 
   1   4   9        0.24       -0.92      1.88 o 
   2   4   9        5.01        2.85      2.02 o 
   3   4   9        1.09        4.90      2.05 o 
  -9   5   9        0.00        0.06      0.68 o 
  -8   5   9        0.15        2.00      1.63 o 
  -6   5   9        3.02        1.48      0.95 o 
  -5   5   9        4.19        3.33      1.35 o 
  -4   5   9        2.90        4.41      1.22 o 
  -3   5   9        5.89        8.03      1.68 o 
  -2   5   9        2.55        2.99      1.46 o 
  -1   5   9        0.67        1.84      1.22 o 
   0   5   9       30.75       27.21      3.61 o 
   1   5   9        2.79        4.52      2.27 o 
   2   5   9        5.45        7.37      2.45 o 
   3   5   9        5.34        5.95      1.46 o 
  -8   6   9        0.24       -0.26      0.95 o 
  -7   6   9        1.97        1.39      1.45 o 
  -6   6   9        3.28        2.41      1.13 o 
  -5   6   9      105.31      107.22      6.80 o 
  -4   6   9      139.94      143.25      7.96 o 
  -3   6   9        7.39        7.61      1.54 o 
  -2   6   9        1.53        2.71      1.06 o 
  -1   6   9        0.11        0.56      0.66 o 
   0   6   9        3.35        2.32      1.47 o 
   1   6   9        8.17        7.82      1.39 o 
  -8   7   9        0.57        0.54      0.91 o 
  -7   7   9        1.70       -0.28      1.57 o 
  -6   7   9        1.97        1.68      0.74 o 
  -5   7   9       27.27       35.35      3.42 o 
  -4   7   9       36.54       33.70      4.76 o 
  -3   7   9        5.60        4.35      1.42 o 
  -2   7   9        2.78        2.88      0.91 o 
  -1   7   9        0.89        1.75      0.71 o 
   0   7   9        0.16        0.87      0.94 o 
  -7   8   9        0.16       -0.95      0.95 o 
  -6   8   9        7.48       10.93      2.17 o 
  -5   8   9        6.13        6.17      1.58 o 
  -4   8   9        0.12        0.53      0.75 o 
  -3   8   9        8.45       10.41      1.82 o 
   0  -8  10        1.63        1.76      0.61 o 
   1  -8  10        5.26        5.44      1.30 o 
   2  -8  10        0.02       -0.34      1.00 o 
   3  -8  10        0.01       -0.47      1.18 o 
   4  -8  10        0.36       -0.94      1.07 o 
   5  -8  10        9.44        7.81      1.53 o 
   6  -8  10        5.85        0.98      0.87 o 
  -2  -7  10        1.93        1.19      0.74 o 
  -1  -7  10        0.08       -0.28      0.45 o 
   0  -7  10        0.46        0.03      0.62 o 
   1  -7  10        0.80        0.60      1.00 o 
   2  -7  10        0.42       -0.31      1.27 o 
   3  -7  10        5.06        3.60      1.47 o 
   4  -7  10       15.10       16.41      2.39 o 
   5  -7  10       29.04       43.21      4.42 o 
   6  -7  10       25.45       32.67      3.57 o 
   7  -7  10        1.81       11.83      1.89 o 
  -3  -6  10        0.42       -0.33      0.84 o 
  -2  -6  10        4.62        2.95      1.68 o 
  -1  -6  10        0.78        1.18      0.98 o 
   0  -6  10        3.99        1.93      1.69 o 
   1  -6  10        3.24        3.45      1.26 o 
   2  -6  10       14.60        9.91      2.14 o 
   3  -6  10        2.07        2.04      1.52 o 
   4  -6  10        1.20        0.10      2.12 o 
   5  -6  10        4.06        0.81      1.48 o 
   6  -6  10        0.83       -1.34      1.52 o 
   7  -6  10        0.31       -0.77      0.90 o 
  -4  -5  10        0.89        1.07      0.70 o 
  -3  -5  10        0.49        1.60      1.47 o 
  -2  -5  10        0.30        0.64      0.66 o 
  -1  -5  10        0.35        0.45      2.27 o 
   0  -5  10       20.24       20.69      2.98 o 
   1  -5  10        6.64        9.29      2.11 o 
   2  -5  10        2.34        1.74      1.49 o 
   3  -5  10       62.90       71.65      5.36 o 
   4  -5  10        9.23       12.76      3.33 o 
   5  -5  10       15.43       14.76      3.42 o 
   6  -5  10        2.20        1.29      1.39 o 
   7  -5  10        0.47       -1.17      1.17 o 
  -5  -4  10        0.28        0.26      0.67 o 
  -4  -4  10        0.07       -1.63      1.63 o 
  -3  -4  10        1.79        1.60      1.01 o 
  -2  -4  10       17.96       16.42      3.58 o 
  -1  -4  10       13.94       16.47      2.65 o 
   0  -4  10      155.76      132.43      9.10 o 
   1  -4  10       45.80       50.23      5.19 o 
   2  -4  10      249.01      262.73      8.74 o 
   3  -4  10      108.13      104.33      8.63 o 
   4  -4  10        8.00        7.72      2.45 o 
   5  -4  10       94.11      110.66      9.48 o 
   6  -4  10        7.37        7.53      2.14 o 
   7  -4  10        0.25       -1.27      1.27 o 
  -6  -3  10        0.22       -0.79      0.81 o 
  -5  -3  10        0.07       -0.39      0.82 o 
  -4  -3  10        2.45        4.42      1.39 o 
  -3  -3  10        1.19        1.18      0.85 o 
  -2  -3  10       15.17       17.31      2.08 o 
  -1  -3  10       45.68       42.15      3.12 o 
   0  -3  10       47.19       47.81      5.79 o 
   1  -3  10       38.56       37.27      7.13 o 
   2  -3  10       81.31       80.90      6.12 o 
   3  -3  10       96.46       96.49      6.75 o 
   4  -3  10        0.10       -0.05      1.20 o 
   5  -3  10        0.17        0.49      0.87 o 
   6  -3  10        0.45        0.01      1.04 o 
  -7  -2  10        0.00       -0.61      0.68 o 
  -6  -2  10        0.01       -0.02      0.96 o 
  -5  -2  10        2.68        3.12      1.04 o 
  -4  -2  10        0.10        0.24      0.78 o 
  -3  -2  10       18.75       27.34      3.79 o 
  -2  -2  10       80.97       75.78      4.72 o 
  -1  -2  10       12.48       10.82      2.60 o 
   0  -2  10       11.85        8.43      3.15 o 
   1  -2  10      166.47      160.07     14.11 o 
   2  -2  10      228.21      236.91     10.41 o 
   3  -2  10       12.74       12.92      2.62 o 
   4  -2  10       80.18       73.38      5.15 o 
   5  -2  10       31.07       34.70      2.94 o 
   6  -2  10        0.69        0.34      0.70 o 
   7  -2  10        0.45       -0.47      0.67 o 
  -7  -1  10        0.69       -0.13      0.87 o 
  -6  -1  10        0.46        1.36      0.66 o 
  -5  -1  10        0.69        0.94      0.59 o 
  -4  -1  10       72.53       62.90      5.16 o 
  -3  -1  10       29.01       45.22      5.20 o 
  -2  -1  10      164.15      164.16     15.96 o 
  -1  -1  10       27.44       29.34      6.84 o 
   0  -1  10      313.58      341.93     18.51 o 
   1  -1  10        1.38        2.41      1.97 o 
   2  -1  10        8.37        8.08      2.02 o 
   3  -1  10        0.09        2.01      1.30 o 
   4  -1  10       79.16       74.96      5.15 o 
   5  -1  10       32.12       31.36      2.60 o 
   6  -1  10        0.67       -0.03      0.54 o 
  -8   0  10        0.02       -0.52      0.66 o 
  -7   0  10        5.83        5.72      1.53 o 
  -6   0  10        0.02       -0.72      0.98 o 
  -5   0  10        0.79       -0.89      1.44 o 
  -4   0  10       37.44       45.22      3.35 o 
  -3   0  10      206.89      213.39     12.45 o 
  -2   0  10       34.21       35.11      4.84 o 
  -1   0  10       38.32       36.44      5.89 o 
   0   0  10      240.16      248.98     14.31 o 
   1   0  10        5.84        8.66      2.95 o 
   2   0  10       78.66       76.99      8.33 o 
   3   0  10        0.19        1.32      1.13 o 
   4   0  10       33.25       32.38      3.35 o 
   5   0  10        6.01        8.31      1.25 o 
   6   0  10        6.33        5.36      1.83 o 
  -8   1  10        0.06        1.38      1.25 o 
  -7   1  10        2.30        1.87      1.05 o 
  -6   1  10        0.25        0.94      1.15 o 
  -5   1  10        2.09        5.76      1.69 o 
  -4   1  10        7.92        6.70      1.37 o 
  -3   1  10      277.59      255.81     18.19 o 
  -2   1  10       31.39       33.51      6.26 o 
  -1   1  10       40.72       44.50      6.84 o 
   0   1  10        4.17        4.76      2.52 o 
   1   1  10      135.03      136.79      6.26 o 
   2   1  10       95.54       76.25      4.75 o 
   3   1  10       27.56       25.76      3.43 o 
   4   1  10        4.04        4.72      2.69 o 
   5   1  10        0.26        0.82      1.32 o 
  -9   2  10        0.45       -1.10      1.10 o 
  -8   2  10        3.56        1.83      1.55 o 
  -7   2  10        1.90        4.21      1.84 o 
  -6   2  10        0.07        0.55      1.14 o 
  -5   2  10        1.12        0.46      0.72 o 
  -4   2  10       25.69       30.20      3.26 o 
  -3   2  10       40.22       48.55      8.10 o 
  -2   2  10        0.83       -1.01      1.11 o 
  -1   2  10      638.25      612.83     26.49 o 
   0   2  10       57.09       67.47      4.33 o 
   1   2  10       41.55       44.83      3.82 o 
   2   2  10       11.74       11.98      2.46 o 
   3   2  10        7.25        8.15      1.96 o 
   4   2  10        1.47        0.46      1.51 o 
   5   2  10        0.01       -0.58      0.79 o 
  -9   3  10        0.80        0.33      0.71 o 
  -8   3  10        1.09        0.38      1.00 o 
  -7   3  10        9.90        6.96      2.32 o 
  -6   3  10       12.34       12.31      1.88 o 
  -5   3  10        0.19       -0.42      0.73 o 
  -4   3  10       85.94       81.28      6.25 o 
  -3   3  10       53.26       57.16      5.71 o 
  -2   3  10        4.02        6.38      1.89 o 
  -1   3  10      518.67      533.08     16.93 o 
   0   3  10      621.14      642.65     25.03 o 
   1   3  10       27.02       24.52      3.23 o 
   2   3  10       20.60       20.93      2.98 o 
   3   3  10        0.08        0.93      0.95 o 
   4   3  10        2.47        2.52      0.69 o 
  -9   4  10        0.00        0.22      0.78 o 
  -8   4  10        0.07        2.04      7.21 o 
  -7   4  10        0.30       -2.42      2.42 o 
  -6   4  10        0.12        0.34      0.83 o 
  -5   4  10        0.07       -0.46      0.87 o 
  -4   4  10       12.67       15.31      3.54 o 
  -3   4  10       18.74       20.29      3.81 o 
  -2   4  10        0.31        0.82      0.95 o 
  -1   4  10        6.11        4.62      1.62 o 
   0   4  10        0.06        0.40      1.62 o 
   1   4  10        3.20        5.04      2.73 o 
   2   4  10        2.98        5.15      2.11 o 
   3   4  10        1.13        0.35      0.81 o 
  -9   5  10        0.00        0.43      0.63 o 
  -8   5  10        0.13       -1.09      3.62 o 
  -7   5  10        6.68        4.06      1.54 o 
  -6   5  10       11.38       12.05      2.31 o 
  -5   5  10       15.83       13.05      2.41 o 
  -4   5  10       28.46       32.72      5.21 o 
  -3   5  10        3.97        3.54      1.39 o 
  -2   5  10        7.86        9.75      1.78 o 
  -1   5  10        0.29        0.53      0.96 o 
   0   5  10        6.57        6.44      2.39 o 
   1   5  10       25.38       23.69      4.24 o 
   2   5  10        9.63       11.55      2.52 o 
  -8   6  10        2.48        1.57      2.36 o 
  -7   6  10       26.94       24.74      3.93 o 
  -6   6  10       48.31       51.95      4.43 o 
  -5   6  10       16.90       19.80      2.80 o 
  -4   6  10      120.44      130.38      9.81 o 
  -3   6  10       29.06       31.25      4.63 o 
  -2   6  10       15.46       18.76      2.24 o 
  -1   6  10       18.21       22.57      2.77 o 
   0   6  10        1.25        0.60      0.69 o 
   1   6  10        0.96        0.62      0.53 o 
  -8   7  10        1.16        4.19      1.29 o 
  -7   7  10        2.28       -1.45      1.45 o 
  -6   7  10        9.90        6.56      1.30 o 
  -5   7  10        2.44        1.43      0.75 o 
  -4   7  10       12.37       10.25      2.40 o 
  -3   7  10        4.28        4.52      1.62 o 
  -2   7  10        0.04        0.47      0.74 o 
  -1   7  10        1.63        1.93      0.92 o 
  -6   8  10        2.64        0.27      0.52 o 
  -5   8  10        2.53        3.69      1.10 o 
  -4   8  10        2.57        3.36      1.02 o 
   1  -8  11        0.74        0.27      0.49 o 
   2  -8  11        1.47        2.03      1.33 o 
   3  -8  11        5.71        6.80      2.02 o 
   4  -8  11        2.61        0.22      0.80 o 
  -1  -7  11        0.81        0.86      0.58 o 
   0  -7  11        1.71        1.00      0.80 o 
   1  -7  11        6.96        6.77      2.42 o 
   2  -7  11       10.12       12.16      2.09 o 
   3  -7  11        2.57        2.13      1.17 o 
   4  -7  11        0.60        1.68      0.98 o 
   5  -7  11        0.06        2.70      1.20 o 
   6  -7  11       12.05       13.66      5.84 o 
  -3  -6  11        0.04        0.47      0.64 o 
  -2  -6  11        1.61        1.80      1.11 o 
  -1  -6  11        5.27        5.69      2.01 o 
   0  -6  11       16.21       12.88      2.97 o 
   1  -6  11        1.50        0.65      1.36 o 
   2  -6  11        9.82       11.66      2.30 o 
   3  -6  11        1.25        2.20      1.59 o 
   4  -6  11        1.61        1.63      1.31 o 
   5  -6  11        1.01       -1.38      1.38 o 
   6  -6  11        0.11       -1.42      1.42 o 
   7  -6  11        0.89        2.37      0.90 o 
  -4  -5  11        0.16        0.53      0.53 o 
  -3  -5  11        0.59        0.21      0.82 o 
  -2  -5  11        2.20        3.82      1.35 o 
  -1  -5  11        2.46        1.03      2.33 o 
   0  -5  11       15.98        9.87      2.16 o 
   1  -5  11        5.14        5.65      1.70 o 
   2  -5  11        2.33        3.90      1.98 o 
   3  -5  11        9.23       10.56      1.93 o 
   4  -5  11        2.37        4.04      1.84 o 
   5  -5  11        3.68        6.30      2.18 o 
   6  -5  11        0.04       -1.37      1.37 o 
   7  -5  11        0.68       -0.44      0.72 o 
  -5  -4  11        0.08       -0.04      0.49 o 
  -4  -4  11        1.06        0.21      0.83 o 
  -3  -4  11        5.66        4.75      1.20 o 
  -2  -4  11        0.01       -0.06      0.85 o 
  -1  -4  11       28.34       20.88      3.02 o 
   0  -4  11      372.48      365.23      9.50 o 
   1  -4  11      166.57      168.53     11.74 o 
   2  -4  11       40.78       45.08      4.03 o 
   3  -4  11        3.04        3.39      1.59 o 
   4  -4  11       11.78       12.93      3.29 o 
   5  -4  11        0.38        1.84      1.59 o 
   6  -4  11        5.81        9.97      2.35 o 
   7  -4  11        8.20        3.98      1.01 o 
  -6  -3  11        0.62        0.75      0.80 o 
  -5  -3  11        1.06        0.42      0.59 o 
  -4  -3  11        2.19        1.42      0.86 o 
  -3  -3  11       10.06        7.56      1.98 o 
  -2  -3  11       11.09        6.61      1.58 o 
  -1  -3  11      102.19      103.67      4.95 o 
   0  -3  11        6.46        7.05      1.89 o 
   1  -3  11       40.80       48.13      4.80 o 
   2  -3  11        6.80        6.55      2.33 o 
   3  -3  11        3.82        5.07      2.08 o 
   4  -3  11        0.53        0.19      1.41 o 
   5  -3  11        1.06        1.19      0.74 o 
   6  -3  11        2.92        4.56      1.69 o 
  -7  -2  11        0.09        0.16      0.41 o 
  -6  -2  11        0.54        0.83      1.21 o 
  -5  -2  11        2.71        1.88      0.85 o 
  -4  -2  11        8.95        7.42      1.84 o 
  -3  -2  11        0.09        1.59      1.36 o 
  -2  -2  11       50.02       51.10      3.94 o 
  -1  -2  11       65.11       68.55      4.22 o 
   0  -2  11        1.36        1.30      1.00 o 
   1  -2  11       28.31       26.18      3.51 o 
   2  -2  11        1.25        0.68      0.90 o 
   3  -2  11       13.96       13.85      3.14 o 
   4  -2  11       12.40       12.79      3.16 o 
   5  -2  11       16.52       14.90      2.23 o 
   6  -2  11        0.77        0.40      1.30 o 
  -7  -1  11        1.05        1.30      0.81 o 
  -6  -1  11        7.25        7.35      1.65 o 
  -5  -1  11        6.83        6.06      1.64 o 
  -4  -1  11        4.59        5.22      2.33 o 
  -3  -1  11       22.29       19.14      3.43 o 
  -2  -1  11       33.84       30.75      4.18 o 
  -1  -1  11       23.68       29.72      4.62 o 
   0  -1  11       46.50       41.92      5.44 o 
   1  -1  11       27.26       25.43      3.38 o 
   2  -1  11       13.86       14.66      3.59 o 
   3  -1  11       83.38       81.36      8.30 o 
   4  -1  11       16.31       14.39      3.37 o 
   5  -1  11        7.80        8.00      1.57 o 
   6  -1  11        2.42        1.73      0.98 o 
  -7   0  11        0.89        1.16      1.70 o 
  -6   0  11        3.30        0.86      0.82 o 
  -5   0  11       35.52       29.06      5.28 o 
  -4   0  11       77.09       72.83      5.28 o 
  -3   0  11       11.05        8.27      1.41 o 
  -2   0  11      151.52      175.40      8.61 o 
  -1   0  11       24.23       22.16      2.95 o 
   0   0  11        7.88       14.68      3.33 o 
   1   0  11       24.59       21.24      2.80 o 
   2   0  11        9.37       10.31      3.35 o 
   3   0  11       25.82       23.56      4.89 o 
   4   0  11       13.50       10.66      3.32 o 
   5   0  11        6.54        7.62      1.31 o 
   6   0  11        3.88        3.31      0.95 o 
  -8   1  11        0.09        1.90      1.12 o 
  -7   1  11        0.93        0.46      0.83 o 
  -6   1  11        0.16       -0.02      1.16 o 
  -5   1  11        2.38        1.12      0.87 o 
  -4   1  11        5.06        6.48      1.48 o 
  -3   1  11       21.92       20.19      3.23 o 
  -2   1  11        1.42        0.45      0.82 o 
  -1   1  11       92.52      105.78      6.51 o 
   0   1  11        5.95        6.96      1.37 o 
   1   1  11        7.12        7.21      1.56 o 
   2   1  11        9.67       13.26      2.40 o 
   3   1  11       24.70       33.22      5.48 o 
   4   1  11       10.71       12.41      3.28 o 
   5   1  11        1.65        0.03      1.01 o 
  -8   2  11        0.82        2.56      1.39 o 
  -7   2  11        0.03       -0.31      1.06 o 
  -6   2  11        0.31       -0.19      1.19 o 
  -5   2  11       50.46       45.69      4.44 o 
  -4   2  11       31.97       40.25      4.01 o 
  -3   2  11        3.00        2.77      0.99 o 
  -2   2  11       11.41       10.09      1.56 o 
  -1   2  11      289.84      308.79      9.34 o 
   0   2  11       33.46       31.07      3.57 o 
   1   2  11        1.07        1.33      1.05 o 
   2   2  11       15.80       16.98      2.67 o 
   3   2  11        6.81        5.67      1.58 o 
   4   2  11        0.25        0.40      1.00 o 
  -8   3  11        0.00        0.69      1.21 o 
  -7   3  11        4.18        5.87      2.00 o 
  -6   3  11        0.03       -0.26      0.67 o 
  -5   3  11       23.78       33.10      3.60 o 
  -4   3  11      100.93       94.93      8.22 o 
  -3   3  11      182.19      191.37     11.14 o 
  -2   3  11      107.42       98.76      6.11 o 
  -1   3  11      159.00      159.60     12.72 o 
   0   3  11      425.83      436.61     14.88 o 
   1   3  11       15.23       16.13      2.60 o 
   2   3  11        4.25        4.37      1.40 o 
   3   3  11        4.19        3.72      1.15 o 
  -8   4  11        0.11        8.17      9.87 o 
  -7   4  11        1.80       -1.31      1.46 o 
  -6   4  11        6.33        5.30      1.51 o 
  -5   4  11        8.76       14.46      2.46 o 
  -4   4  11       34.77       33.81      5.07 o 
  -3   4  11        4.00        3.59      1.74 o 
  -2   4  11        0.18        0.05      0.61 o 
  -1   4  11        1.11        0.93      1.37 o 
   0   4  11       20.66       17.23      4.27 o 
   1   4  11        3.31        5.78      2.39 o 
   2   4  11       21.59       19.96      3.69 o 
  -8   5  11        0.03        1.97      4.54 o 
  -7   5  11        2.77       -1.27      1.81 o 
  -6   5  11       10.51       14.43      2.31 o 
  -5   5  11        2.25        1.72      0.91 o 
  -4   5  11        0.58        1.06      1.29 o 
  -3   5  11        0.41       -0.40      1.19 o 
  -2   5  11       11.67        9.90      2.01 o 
  -1   5  11        7.32        7.14      1.81 o 
   0   5  11        0.81        0.20      1.09 o 
   1   5  11       11.72       16.16      3.22 o 
   2   5  11       11.86       11.74      1.76 o 
  -8   6  11        0.02        1.80      2.05 o 
  -7   6  11        8.94        8.37      1.88 o 
  -6   6  11       43.47       45.84      3.68 o 
  -5   6  11       25.34       22.57      2.71 o 
  -4   6  11        3.38        3.86      1.74 o 
  -3   6  11        6.98        6.25      2.05 o 
  -2   6  11        0.00        0.12      0.90 o 
  -1   6  11       19.70       18.58      2.30 o 
   0   6  11        6.29        7.48      1.28 o 
  -6   7  11        3.58        3.12      0.81 o 
  -5   7  11        5.75        6.68      1.20 o 
  -4   7  11        0.00       -0.24      0.53 o 
  -3   7  11        0.32       -0.32      0.68 o 
  -2   7  11        0.17        0.10      0.50 o 
   1  -8  12        0.00       -0.81      0.81 o 
   2  -8  12        0.02       -0.16      0.69 o 
   3  -8  12        4.53        3.16      1.08 o 
  -1  -7  12        0.30       -0.10      0.49 o 
   0  -7  12        0.02        0.15      0.62 o 
   1  -7  12        0.52        1.15      1.24 o 
   2  -7  12        3.38        2.68      1.58 o 
   3  -7  12       11.88       10.79      1.80 o 
   4  -7  12       18.74       18.07      1.84 o 
   5  -7  12        5.19        3.14      1.01 o 
  -3  -6  12        0.05        0.37      0.54 o 
  -2  -6  12        0.41        0.51      0.72 o 
  -1  -6  12        1.16        1.65      0.87 o 
   0  -6  12        5.29        5.87      2.13 o 
   1  -6  12        1.59        1.09      1.06 o 
   2  -6  12        1.28        2.25      2.17 o 
   3  -6  12       12.40       18.36      2.50 o 
   4  -6  12        0.14       -1.76      1.76 o 
   5  -6  12        6.82        6.56      1.57 o 
   6  -6  12        2.64        1.20      0.60 o 
  -4  -5  12        0.04        0.13      0.51 o 
  -3  -5  12        3.22        2.79      0.93 o 
  -2  -5  12        7.96        8.50      1.77 o 
  -1  -5  12       21.72       25.84      4.54 o 
   0  -5  12       28.34       31.52      3.59 o 
   1  -5  12       31.37       27.83      3.37 o 
   2  -5  12        1.49        1.64      1.32 o 
   3  -5  12        1.45        1.55      0.83 o 
   4  -5  12        3.97        5.74      1.88 o 
   5  -5  12       11.08       14.54      2.74 o 
  -5  -4  12        0.01        0.38      0.65 o 
  -4  -4  12        1.46        1.06      0.92 o 
  -3  -4  12       19.38       21.35      2.14 o 
  -2  -4  12       69.67       77.60      7.46 o 
  -1  -4  12        5.14        5.19      1.64 o 
   0  -4  12       84.40       90.23      4.82 o 
   1  -4  12       33.64       33.13      3.61 o 
   2  -4  12        7.16        7.51      1.60 o 
   3  -4  12       87.39       97.21      7.92 o 
   4  -4  12       12.95       12.78      2.85 o 
   5  -4  12        1.33        0.74      1.04 o 
   6  -4  12        1.03        1.00      0.95 o 
  -6  -3  12        0.05       -0.22      0.54 o 
  -5  -3  12        0.01       -0.53      0.55 o 
  -4  -3  12        0.27        0.36      0.60 o 
  -3  -3  12       11.20       12.69      1.81 o 
  -2  -3  12       35.75       32.48      3.47 o 
  -1  -3  12       35.36       38.78      3.10 o 
   0  -3  12        3.13        1.37      1.51 o 
   1  -3  12       44.73       45.68      6.06 o 
   2  -3  12       30.00       31.66      3.42 o 
   3  -3  12        5.67        7.26      2.41 o 
   4  -3  12        2.40        2.70      1.76 o 
   5  -3  12        5.77        4.60      1.29 o 
   6  -3  12        0.16        0.08      0.66 o 
  -6  -2  12        1.35        1.63      1.27 o 
  -5  -2  12        2.28        2.20      0.94 o 
  -4  -2  12        0.37       -0.17      0.64 o 
  -3  -2  12        8.44        7.98      2.59 o 
  -2  -2  12       12.14        8.52      1.52 o 
  -1  -2  12        0.14        1.46      1.23 o 
   0  -2  12       87.02       90.63      8.43 o 
   1  -2  12       25.78       23.42      4.36 o 
   2  -2  12       12.12       10.70      3.14 o 
   3  -2  12        7.24        5.56      2.09 o 
   4  -2  12        3.22        2.96      1.28 o 
   5  -2  12       13.56       15.16      2.01 o 
   6  -2  12        0.69        0.78      0.50 o 
  -6  -1  12        5.26        3.88      2.01 o 
  -5  -1  12        2.34        2.09      1.66 o 
  -4  -1  12        1.36        1.56      1.63 o 
  -3  -1  12       49.91       57.88      5.14 o 
  -2  -1  12      103.68      109.15      9.61 o 
  -1  -1  12        6.98        7.61      2.51 o 
   0  -1  12        0.33        1.88      1.48 o 
   1  -1  12        3.53        7.53      2.70 o 
   2  -1  12       66.97       59.42      7.03 o 
   3  -1  12       50.14       31.05      5.01 o 
   4  -1  12        8.20        4.97      2.22 o 
   5  -1  12        0.03        0.37      1.35 o 
  -7   0  12        1.07        2.25      0.91 o 
  -6   0  12        2.16        2.45      1.05 o 
  -5   0  12        5.48        5.10      2.38 o 
  -4   0  12        2.98        1.27      0.93 o 
  -3   0  12       51.96       46.40      4.11 o 
  -2   0  12      217.14      243.07     13.56 o 
  -1   0  12        8.14        5.91      2.23 o 
   0   0  12        4.97        4.52      2.18 o 
   1   0  12        9.00        7.53      2.72 o 
   2   0  12        4.19        3.22      1.66 o 
   3   0  12        1.45        0.09      1.47 o 
   4   0  12        1.17       -0.94      1.62 o 
   5   0  12        0.01       -0.27      1.10 o 
  -7   1  12        0.00       -0.02      0.77 o 
  -6   1  12        1.82        2.62      1.63 o 
  -5   1  12        4.60        4.70      1.47 o 
  -4   1  12       27.43       35.59      3.76 o 
  -3   1  12        6.97        6.87      1.67 o 
  -2   1  12        1.99        2.21      0.89 o 
  -1   1  12       64.94       64.41      5.24 o 
   0   1  12       23.13       24.20      4.33 o 
   1   1  12        4.99        3.00      1.13 o 
   2   1  12       10.70       11.55      2.18 o 
   3   1  12        4.63        3.59      2.08 o 
   4   1  12        1.08        1.07      0.58 o 
   5   1  12        0.12        1.92      0.85 o 
  -8   2  12        0.28        2.01      1.14 o 
  -7   2  12        0.01       -0.82      0.82 o 
  -6   2  12        0.60       -0.99      1.29 o 
  -5   2  12       32.79       27.94      3.44 o 
  -4   2  12       12.11       11.71      2.18 o 
  -3   2  12      593.03      719.66     22.90 o 
  -2   2  12      146.92      164.15      7.08 o 
  -1   2  12        8.28        7.45      2.38 o 
   0   2  12       18.68       19.08      2.92 o 
   1   2  12       22.87       18.27      2.80 o 
   2   2  12        2.80        1.69      1.11 o 
   3   2  12        0.27       -0.85      0.85 o 
   4   2  12        1.69        4.48      1.41 o 
  -8   3  12        0.82        0.11      0.80 o 
  -7   3  12        0.01        0.34      0.91 o 
  -6   3  12        1.62        0.73      0.77 o 
  -5   3  12       23.88       25.62      2.54 o 
  -4   3  12        0.63        0.28      1.12 o 
  -3   3  12      251.61      262.11     12.91 o 
  -2   3  12      404.54      434.57     16.44 o 
  -1   3  12        3.44        3.27      2.44 o 
   0   3  12        7.82        8.96      2.03 o 
   1   3  12        2.64        2.35      1.17 o 
   2   3  12        0.49        2.39      1.16 o 
   3   3  12        0.88        1.05      0.76 o 
  -8   4  12        0.02       -0.92      0.92 o 
  -7   4  12        0.04       -1.28      1.28 o 
  -6   4  12        0.11        0.23      0.58 o 
  -5   4  12        0.16        0.67      0.78 o 
  -4   4  12        0.93        0.05      1.00 o 
  -3   4  12        6.39        5.28      1.90 o 
  -2   4  12       10.54       12.13      2.85 o 
  -1   4  12       11.24       14.65      3.95 o 
   0   4  12        6.26        5.75      2.46 o 
   1   4  12        0.55       -0.46      1.50 o 
   2   4  12        0.04        0.87      0.93 o 
  -8   5  12        0.95        6.10      6.40 o 
  -7   5  12        1.19       -1.69      1.69 o 
  -6   5  12        0.02        0.17      0.58 o 
  -5   5  12        0.20        0.03      0.56 o 
  -4   5  12        0.62        1.02      1.07 o 
  -3   5  12        0.21        0.95      1.06 o 
  -2   5  12       14.67       16.74      3.23 o 
  -1   5  12       35.65       40.55      3.62 o 
   0   5  12        6.12        9.91      1.65 o 
   1   5  12        0.40        1.51      0.88 o 
  -6   6  12        5.46        4.00      1.03 o 
  -5   6  12        1.30        2.02      0.71 o 
  -4   6  12        5.58        8.17      2.07 o 
  -3   6  12       22.29       23.78      3.42 o 
  -2   6  12        9.29        8.26      2.09 o 
  -1   6  12        0.34        0.31      0.63 o 
  -6   7  12        0.52        0.60      0.63 o 
  -5   7  12        0.68        0.90      0.49 o 
  -4   7  12        0.10        0.03      0.43 o 
  -3   7  12        0.53        0.53      0.39 o 
   0  -7  13        5.24        5.57      1.11 o 
   1  -7  13        5.61        5.97      1.85 o 
   2  -7  13        1.22       -0.29      2.04 o 
   3  -7  13        0.43       -0.59      0.59 o 
   4  -7  13       10.79       10.80      1.66 o 
  -2  -6  13        0.26        0.71      0.63 o 
  -1  -6  13        2.41        4.04      1.16 o 
   0  -6  13        0.02       -0.05      0.95 o 
   1  -6  13        0.06       -0.92      1.23 o 
   2  -6  13        1.21        1.67      1.15 o 
   3  -6  13        6.35        6.53      1.52 o 
   4  -6  13        0.58        4.62      1.99 o 
   5  -6  13        1.40        2.11      3.20 o 
  -3  -5  13        2.69        1.58      0.94 o 
  -2  -5  13       18.60       16.74      2.27 o 
  -1  -5  13        0.80        1.03      1.19 o 
   0  -5  13        1.36        0.57      2.03 o 
   1  -5  13       12.00       16.66      2.60 o 
   2  -5  13        0.07        1.26      2.79 o 
   3  -5  13        0.03        0.27      0.78 o 
   4  -5  13        1.27        1.40      1.07 o 
   5  -5  13        0.05       -1.28      1.28 o 
   6  -5  13        0.68       -0.87      0.87 o 
  -4  -4  13        1.42        0.42      0.54 o 
  -3  -4  13        0.02        0.17      0.59 o 
  -2  -4  13       59.18       66.50      6.74 o 
  -1  -4  13       98.50      109.37      6.48 o 
   0  -4  13        0.34        0.80      0.73 o 
   1  -4  13        3.14        3.57      1.12 o 
   2  -4  13        3.63        4.36      1.04 o 
   3  -4  13        4.12        5.96      1.89 o 
   4  -4  13        6.37        6.66      1.94 o 
   5  -4  13       11.79       14.84      2.74 o 
  -5  -3  13        0.41       -0.32      0.56 o 
  -4  -3  13        0.01       -0.09      0.54 o 
  -3  -3  13        0.16       -0.03      0.57 o 
  -2  -3  13        0.05       -1.04      1.43 o 
  -1  -3  13       16.94       21.93      2.34 o 
   0  -3  13        0.56        1.16      1.53 o 
   1  -3  13        0.31       -0.51      1.22 o 
   2  -3  13        8.70        9.38      1.81 o 
   3  -3  13       11.79       10.40      2.71 o 
   4  -3  13        9.27       10.65      1.75 o 
   5  -3  13        0.23        0.41      0.53 o 
  -5  -2  13        0.13        0.06      0.93 o 
  -4  -2  13       10.76       11.92      1.93 o 
  -3  -2  13        4.05        1.95      1.35 o 
  -2  -2  13        6.50        4.23      1.12 o 
  -1  -2  13       33.85       35.82      3.49 o 
   0  -2  13       38.39       37.82      5.63 o 
   1  -2  13        3.98        4.98      2.08 o 
   2  -2  13        0.24        1.72      1.70 o 
   3  -2  13       43.64       45.76      5.63 o 
   4  -2  13       12.55       12.72      1.93 o 
   5  -2  13        0.99        2.50      0.89 o 
  -6  -1  13        0.85        0.87      1.22 o 
  -5  -1  13        1.95        1.12      1.58 o 
  -4  -1  13       12.13        9.13      2.95 o 
  -3  -1  13        1.88        2.03      1.09 o 
  -2  -1  13       41.81       42.48      6.00 o 
  -1  -1  13       11.60       12.46      3.14 o 
   0  -1  13       20.12       20.18      4.17 o 
   1  -1  13      149.26      145.85     11.02 o 
   2  -1  13       23.24       27.73      4.87 o 
   3  -1  13       10.77        7.20      2.06 o 
   4  -1  13        0.25       -0.82      1.00 o 
   5  -1  13        6.39        7.72      1.18 o 
  -7   0  13        1.87        0.54      1.13 o 
  -6   0  13        2.13        1.17      0.73 o 
  -5   0  13        1.37        2.73      2.08 o 
  -4   0  13        0.88        1.55      1.59 o 
  -3   0  13        0.11       -0.92      1.22 o 
  -2   0  13        2.96        3.30      1.91 o 
  -1   0  13       17.18       18.75      3.80 o 
   0   0  13        1.60        3.03      1.84 o 
   1   0  13       77.18       79.53      8.09 o 
   2   0  13       10.63        3.90      1.93 o 
   3   0  13       11.34       13.56      3.10 o 
   4   0  13        6.98        3.92      1.51 o 
   5   0  13        0.01        1.03      0.69 o 
  -7   1  13        0.11        0.55      0.60 o 
  -6   1  13        0.01       -0.92      1.23 o 
  -5   1  13        9.97       11.20      3.27 o 
  -4   1  13        3.07        3.30      1.24 o 
  -3   1  13        0.63       -0.23      0.64 o 
  -2   1  13        0.04        0.13      1.09 o 
  -1   1  13       16.28       14.79      3.40 o 
   0   1  13        6.25        9.07      2.92 o 
   1   1  13        9.21       13.48      3.54 o 
   2   1  13       27.85       27.18      4.37 o 
   3   1  13       28.65       25.47      3.88 o 
   4   1  13        3.76        6.04      1.64 o 
  -8   2  13        0.13        0.84      0.71 o 
  -7   2  13        0.38       -0.13      1.06 o 
  -6   2  13        5.02        7.28      2.24 o 
  -5   2  13       71.91       75.42      5.24 o 
  -4   2  13        9.32       11.54      2.05 o 
  -3   2  13      152.74      183.06     11.18 o 
  -2   2  13        6.39        5.18      1.31 o 
  -1   2  13        1.02        0.20      0.72 o 
   0   2  13       47.67       53.14      6.12 o 
   1   2  13        4.28        5.54      2.13 o 
   2   2  13        2.20        2.97      1.81 o 
   3   2  13        0.59        3.12      1.29 o 
  -8   3  13        0.46        0.69      0.74 o 
  -6   3  13        2.13        2.28      1.03 o 
  -5   3  13       29.73       30.38      2.51 o 
  -4   3  13       95.05       76.15      4.92 o 
  -3   3  13        8.72        9.00      2.43 o 
  -2   3  13       92.30       83.31      7.09 o 
  -1   3  13        0.99        0.69      1.14 o 
   0   3  13       15.93       17.77      3.20 o 
   1   3  13       18.23       18.25      3.00 o 
   2   3  13        0.13        0.30      0.66 o 
  -8   4  13        0.05        0.40      0.60 o 
  -7   4  13        0.03        1.62      0.87 o 
  -6   4  13        0.33       -0.74      0.84 o 
  -5   4  13        3.66        6.74      1.16 o 
  -4   4  13        0.27       -0.73      0.73 o 
  -3   4  13        4.22        4.77      1.80 o 
  -2   4  13        7.51        9.65      2.26 o 
  -1   4  13       18.28       19.03      3.36 o 
   0   4  13        8.01        8.89      2.20 o 
   1   4  13        0.37        1.60      0.89 o 
  -7   5  13        0.71       -0.75      0.76 o 
  -6   5  13        0.16        0.39      0.50 o 
  -5   5  13        5.49        5.81      1.29 o 
  -4   5  13       10.40        8.39      1.56 o 
  -3   5  13       12.63       12.43      2.65 o 
  -2   5  13        3.92        4.21      1.62 o 
  -1   5  13       11.96       11.35      2.29 o 
   0   5  13        7.11        5.97      1.52 o 
  -6   6  13        0.26        0.74      0.49 o 
  -5   6  13       12.40       11.21      1.48 o 
  -4   6  13        3.32        4.04      0.99 o 
  -3   6  13        7.46        8.42      1.88 o 
  -2   6  13        1.65        2.53      1.03 o 
  -1   6  13        0.85        0.89      0.58 o 
   1  -7  14        3.30        2.60      0.72 o 
   2  -7  14        7.90        6.23      1.49 o 
   3  -7  14        6.08        3.17      0.85 o 
  -1  -6  14        0.05        0.05      0.43 o 
   0  -6  14        0.28        0.62      0.91 o 
   1  -6  14        1.84        1.69      1.19 o 
   2  -6  14        0.00       -0.26      0.57 o 
   3  -6  14        0.78        1.31      1.03 o 
   4  -6  14        2.35        3.31      1.24 o 
  -3  -5  14        1.66       -0.35      0.43 o 
  -2  -5  14        3.62        5.86      1.24 o 
  -1  -5  14        4.85        5.68      1.91 o 
   0  -5  14        0.16       -0.81      2.38 o 
   1  -5  14        1.65        1.02      0.98 o 
   2  -5  14        3.36        4.45      1.67 o 
   3  -5  14        9.19       15.06      2.91 o 
   4  -5  14        0.09       -1.38      1.38 o 
  -4  -4  14        6.06        4.38      1.01 o 
  -3  -4  14        3.43        1.94      0.73 o 
  -2  -4  14        3.36        3.70      1.85 o 
  -1  -4  14        1.51        0.29      2.17 o 
   0  -4  14        1.12        1.45      0.71 o 
   1  -4  14       23.73       21.80      2.27 o 
   2  -4  14       37.71       36.89      3.23 o 
   3  -4  14        8.63       12.56      2.58 o 
   4  -4  14        3.33        4.61      1.51 o 
   5  -4  14       10.94       15.59      2.27 o 
  -4  -3  14        1.13        0.16      0.42 o 
  -3  -3  14        0.27        0.46      0.56 o 
  -2  -3  14        0.12        0.86      1.06 o 
  -1  -3  14        0.04       -0.70      0.88 o 
   0  -3  14        2.68        3.51      1.46 o 
   1  -3  14        7.42        7.66      1.71 o 
   2  -3  14        0.06        0.00      0.64 o 
   3  -3  14       10.45        9.78      1.97 o 
   4  -3  14        3.40        3.49      1.01 o 
   5  -3  14        5.12        5.61      1.38 o 
  -5  -2  14        0.00        0.34      0.84 o 
  -4  -2  14        0.01        0.31      0.78 o 
  -3  -2  14        5.24        3.36      1.75 o 
  -2  -2  14       16.74       15.92      1.91 o 
  -1  -2  14       21.56       20.08      2.64 o 
   0  -2  14        3.10        5.03      1.65 o 
   1  -2  14        5.28        6.45      2.29 o 
   2  -2  14        8.67       10.99      2.85 o 
   3  -2  14       10.68       14.15      3.01 o 
   4  -2  14        3.62        3.86      1.03 o 
   5  -2  14        1.64        2.66      0.64 o 
  -6  -1  14        0.23        0.55      0.87 o 
  -5  -1  14        0.33        0.85      1.17 o 
  -4  -1  14        2.37        2.67      1.76 o 
  -3  -1  14        3.40        2.59      1.18 o 
  -2  -1  14       14.74        8.40      2.78 o 
  -1  -1  14       29.87       32.93      5.16 o 
   0  -1  14        1.38        0.87      1.32 o 
   1  -1  14       91.26       75.72      7.90 o 
   2  -1  14       19.05       19.42      3.94 o 
   3  -1  14        0.97        2.12      1.86 o 
   4  -1  14        0.01        0.05      1.15 o 
  -6   0  14        0.14       -0.38      0.96 o 
  -5   0  14        1.57        2.08      1.51 o 
  -4   0  14        0.13        0.39      1.04 o 
  -3   0  14        0.57       -0.17      1.35 o 
  -2   0  14        4.08        6.38      2.51 o 
  -1   0  14        7.10        8.46      2.62 o 
   0   0  14        0.22       -0.18      1.19 o 
   1   0  14        0.47        0.90      1.48 o 
   2   0  14        4.48        6.13      2.38 o 
   3   0  14        3.73        4.21      1.89 o 
   4   0  14        2.12        1.67      0.88 o 
  -7   1  14        0.52        1.83      0.67 o 
  -6   1  14        1.43        0.07      1.04 o 
  -5   1  14        2.29        2.24      1.65 o 
  -4   1  14        0.16        0.00      0.78 o 
  -3   1  14        6.91        4.25      1.29 o 
  -2   1  14       26.94       29.85      4.60 o 
  -1   1  14       17.77       15.55      3.50 o 
   0   1  14       12.25       14.81      3.41 o 
   1   1  14        1.14        3.97      2.02 o 
   2   1  14        0.77        2.92      1.69 o 
   3   1  14        0.16        0.89      1.15 o 
  -7   2  14        2.68        1.10      0.60 o 
  -6   2  14        0.94        0.99      1.06 o 
  -5   2  14       54.72       59.22      4.26 o 
  -4   2  14       32.57       25.15      4.04 o 
  -3   2  14        0.13       -0.04      0.62 o 
  -2   2  14        0.18        0.06      0.96 o 
  -1   2  14        1.43        1.31      0.65 o 
   0   2  14        3.73        4.84      1.27 o 
   1   2  14        6.63        9.86      2.43 o 
   2   2  14        4.98        7.07      1.84 o 
  -6   3  14        0.72        0.50      0.65 o 
  -5   3  14       12.03       10.90      1.80 o 
  -4   3  14       85.79      102.97      5.22 o 
  -3   3  14        2.24        2.97      1.38 o 
  -2   3  14        8.26        8.48      2.15 o 
  -1   3  14        2.05        1.28      1.05 o 
   0   3  14        0.08       -0.05      0.61 o 
   1   3  14       16.32       18.14      2.62 o 
   2   3  14       24.14       18.87      1.99 o 
  -6   4  14        2.33        3.32      1.47 o 
  -5   4  14        0.01        0.23      0.42 o 
  -4   4  14       11.29       11.37      1.68 o 
  -3   4  14       22.78       32.76      3.97 o 
  -2   4  14       11.28       15.30      2.77 o 
  -1   4  14        0.48       -0.49      0.83 o 
   0   4  14        0.29        0.85      0.69 o 
   1   4  14        2.15        1.88      0.67 o 
  -6   5  14        2.36        2.67      1.14 o 
  -5   5  14        0.01       -0.20      0.50 o 
  -4   5  14        6.31       10.37      1.52 o 
  -3   5  14       10.54       12.69      2.38 o 
  -2   5  14        8.26       10.16      2.05 o 
  -1   5  14        0.03        0.03      0.51 o 
  -5   6  14        4.22        5.13      0.86 o 
  -4   6  14        1.44        0.71      0.43 o 
  -3   6  14        0.31        0.35      0.44 o 
   0  -6  15        0.19        0.63      0.50 o 
   1  -6  15        4.05        2.64      1.24 o 
   2  -6  15        0.52       -0.70      1.75 o 
   3  -6  15        0.95       -0.92      0.92 o 
  -2  -5  15        0.74        1.14      0.73 o 
  -1  -5  15        5.88        7.34      1.42 o 
   0  -5  15        1.51        1.92      1.17 o 
   1  -5  15        0.84       -0.33      1.03 o 
   2  -5  15        0.02        0.67      1.13 o 
   3  -5  15        0.86        3.11      1.28 o 
   4  -5  15        4.71        7.13      1.42 o 
  -3  -4  15        5.69        4.90      1.28 o 
  -2  -4  15        0.19        0.69      0.64 o 
  -1  -4  15        4.35        5.10      2.06 o 
   0  -4  15        2.17        1.41      1.97 o 
   1  -4  15        2.20        3.33      0.89 o 
   2  -4  15        2.75        3.29      0.92 o 
   3  -4  15       13.93       20.63      1.98 o 
   4  -4  15        2.16        2.16      1.01 o 
  -4  -3  15        0.83        1.70      0.95 o 
  -3  -3  15        0.81        1.65      0.58 o 
  -2  -3  15        0.23        1.32      0.82 o 
  -1  -3  15        0.08       -0.79      1.05 o 
   0  -3  15        0.84        1.29      0.82 o 
   1  -3  15       14.14       15.98      1.82 o 
   2  -3  15        1.14        1.53      0.67 o 
   3  -3  15        4.33        4.53      1.06 o 
   4  -3  15        6.41        8.56      1.76 o 
  -5  -2  15        0.00        0.42      0.74 o 
  -4  -2  15        0.75        1.72      0.68 o 
  -3  -2  15        0.02       -0.16      0.86 o 
  -2  -2  15       17.72       16.29      2.43 o 
  -1  -2  15        9.37       10.44      2.85 o 
   0  -2  15        0.09       -0.20      1.09 o 
   1  -2  15       17.11       23.41      3.43 o 
   2  -2  15        7.99        6.71      2.14 o 
   3  -2  15        0.23        0.70      0.85 o 
   4  -2  15        0.75       -0.05      0.57 o 
  -6  -1  15        0.55       -0.55      0.59 o 
  -5  -1  15        0.31        0.00      0.84 o 
  -4  -1  15        0.09        1.47      1.31 o 
  -3  -1  15        0.93        0.89      1.12 o 
  -2  -1  15       10.65       11.60      3.25 o 
  -1  -1  15       36.56       39.67      5.59 o 
   0  -1  15        5.82        7.06      2.50 o 
   1  -1  15        0.19       -0.33      1.63 o 
   2  -1  15        1.91        0.85      1.29 o 
   3  -1  15       25.54       31.15      3.81 o 
   4  -1  15        1.29        1.25      0.51 o 
  -6   0  15        0.46        0.15      0.63 o 
  -5   0  15        1.28        4.09      1.75 o 
  -4   0  15        0.34        0.56      1.03 o 
  -3   0  15        5.18        3.64      1.80 o 
  -2   0  15        0.16        0.88      1.34 o 
  -1   0  15        5.08        3.76      1.92 o 
   0   0  15        3.42        1.42      1.38 o 
   1   0  15        0.27        1.17      1.53 o 
   2   0  15       12.34       13.00      3.02 o 
   3   0  15        5.73        5.61      1.72 o 
  -6   1  15        3.95        1.60      1.14 o 
  -5   1  15        0.62        0.42      1.08 o 
  -4   1  15        8.04        7.04      1.56 o 
  -3   1  15        6.98        9.02      1.68 o 
  -2   1  15        0.03        2.12      1.50 o 
  -1   1  15        0.44       -1.09      1.55 o 
   0   1  15       30.69       27.29      4.29 o 
   1   1  15       19.61       19.33      3.37 o 
   2   1  15        1.02        1.59      1.12 o 
   3   1  15        2.35        0.39      0.49 o 
  -6   2  15        0.69       -0.29      0.60 o 
  -5   2  15       30.91       34.31      4.20 o 
  -4   2  15        1.99        2.39      1.38 o 
  -3   2  15        0.30       -0.06      0.62 o 
  -2   2  15        5.10        6.90      1.99 o 
  -1   2  15        1.87        1.45      1.05 o 
   0   2  15       23.07       24.98      3.54 o 
   1   2  15        2.58        4.39      1.29 o 
  -6   3  15       13.48        9.82      1.70 o 
  -5   3  15        5.33        6.76      1.26 o 
  -4   3  15        5.09        5.61      1.92 o 
  -3   3  15        2.39        2.54      1.33 o 
  -2   3  15       11.19       13.73      2.34 o 
  -1   3  15       18.52       22.92      2.94 o 
   0   3  15        5.82        6.20      1.41 o 
  -5   4  15        5.03        4.45      1.54 o 
  -4   4  15        0.03        0.06      0.42 o 
  -3   4  15        5.12        6.24      1.67 o 
  -2   4  15        0.24       -0.07      0.59 o 
  -1   4  15        1.10        0.95      0.60 o 
  -5   5  15        4.28        1.73      0.84 o 
  -4   5  15        6.93        5.88      0.95 o 
  -3   5  15        1.31        0.22      0.35 o 
  -2   5  15        2.45        1.51      0.68 o 
  -1  -5  16        0.24        0.13      0.49 o 
   0  -5  16        0.50       -0.45      0.72 o 
   1  -5  16        1.22       -0.60      1.82 o 
   2  -5  16        0.38       -1.11      1.11 o 
  -2  -4  16        0.51        0.87      0.48 o 
  -1  -4  16        2.82        2.27      1.21 o 
   0  -4  16        6.88        4.71      2.98 o 
   1  -4  16        3.44        2.68      1.31 o 
   2  -4  16        0.15        1.22      1.04 o 
   3  -4  16        6.37        6.50      1.26 o 
  -3  -3  16        0.21        0.28      0.74 o 
  -2  -3  16        0.30        1.42      1.09 o 
  -1  -3  16        3.22        4.11      1.76 o 
   0  -3  16        1.04        0.49      1.18 o 
   1  -3  16        3.86        4.34      0.88 o 
   2  -3  16        1.10        1.63      0.56 o 
   3  -3  16        1.19        1.25      0.57 o 
  -4  -2  16        0.79        0.03      0.48 o 
  -3  -2  16        6.19        6.11      2.95 o 
  -2  -2  16        0.11        0.32      0.77 o 
  -1  -2  16        0.12        0.62      0.81 o 
   0  -2  16        0.59        0.20      0.95 o 
   1  -2  16       11.92       13.16      1.83 o 
   2  -2  16        7.94        8.75      1.43 o 
   3  -2  16        0.34        0.02      0.42 o 
  -5  -1  16        0.67        0.68      0.77 o 
  -4  -1  16        1.02        1.24      1.09 o 
  -3  -1  16       10.74       11.00      2.63 o 
  -2  -1  16        1.70        0.86      0.91 o 
  -1  -1  16       31.49       27.71      4.54 o 
   0  -1  16       11.19       10.39      2.80 o 
   1  -1  16        1.18        1.62      1.21 o 
   2  -1  16        3.89        3.83      1.41 o 
   3  -1  16        0.09        0.01      0.36 o 
  -5   0  16        0.51        1.00      0.93 o 
  -4   0  16        0.00        1.22      1.15 o 
  -3   0  16        0.04       -0.29      1.03 o 
  -2   0  16        0.38        0.63      1.13 o 
  -1   0  16       10.23        8.87      2.46 o 
   0   0  16        2.99        1.27      1.06 o 
   1   0  16       14.06       14.65      3.00 o 
   2   0  16        0.20       -0.08      0.80 o 
  -6   1  16        0.05       -0.60      0.60 o 
  -5   1  16        0.27        1.03      0.94 o 
  -4   1  16        4.46        4.73      1.77 o 
  -3   1  16        7.03        5.69      1.81 o 
  -2   1  16        8.51        9.11      2.33 o 
  -1   1  16        1.02        1.03      1.00 o 
   0   1  16        0.37        0.27      0.95 o 
   1   1  16        1.33        0.14      0.89 o 
   2   1  16        1.35        0.61      0.53 o 
  -6   2  16        8.49        7.11      1.26 o 
  -5   2  16        2.91        1.24      0.98 o 
  -4   2  16        0.81        0.55      0.61 o 
  -3   2  16       11.04       12.73      1.69 o 
  -2   2  16        2.29        1.71      0.73 o 
  -1   2  16       20.03       28.60      3.37 o 
   0   2  16       12.43       14.33      2.20 o 
  -5   3  16        0.11        0.61      0.61 o 
  -4   3  16        0.38        0.31      0.48 o 
  -3   3  16        5.11        2.87      1.23 o 
  -2   3  16        0.88        1.12      0.76 o 
  -1   3  16        7.25        4.43      1.35 o 
  -4   4  16       10.48       11.56      1.91 o 
  -3   4  16        0.43        0.54      0.66 o 
  -2   4  16        2.67        0.28      0.45 o 
  -1  -4  17        0.20        0.04      0.48 o 
   0  -4  17        1.00        0.60      0.72 o 
  -2  -3  17        0.33        0.44      0.66 o 
  -1  -3  17        4.20        3.80      1.50 o 
   0  -3  17        1.27        1.57      0.94 o 
   1  -3  17        3.01        2.60      0.62 o 
  -3  -2  17        1.35        2.62      1.43 o 
  -2  -2  17        0.25        0.04      0.40 o 
  -1  -2  17        3.89        3.18      0.83 o 
   0  -2  17        1.44        2.03      0.74 o 
   1  -2  17        0.61        0.81      0.49 o 
   2  -2  17        0.50        0.06      0.33 o 
  -4  -1  17        0.64        1.30      0.58 o 
  -3  -1  17        3.32        1.35      0.96 o 
  -2  -1  17        3.59        2.51      1.24 o 
  -1  -1  17        0.06       -0.02      0.57 o 
   0  -1  17        0.78        0.37      0.59 o 
   1  -1  17        2.29        3.61      1.45 o 
   2  -1  17        1.28        0.35      0.49 o 
  -5   0  17        0.48       -0.20      0.46 o 
  -4   0  17        0.25        0.23      0.75 o 
  -3   0  17        0.50        0.19      0.89 o 
  -2   0  17        1.07        0.61      0.78 o 
  -1   0  17        0.24        0.30      0.88 o 
   0   0  17        2.23        2.46      1.21 o 
   1   0  17        0.51        0.20      0.76 o 
  -5   1  17        0.04        0.92      0.67 o 
  -4   1  17        2.45        1.31      1.00 o 
  -3   1  17        0.20        0.28      0.68 o 
  -2   1  17       13.69       14.59      2.51 o 
  -1   1  17        1.26        1.00      0.93 o 
   0   1  17        2.87        2.28      1.07 o 
  -4   2  17        0.03        0.23      0.64 o 
  -3   2  17        0.05        0.09      0.74 o 
  -2   2  17        5.59        5.37      1.18 o 
  -3   3  17        1.21       -0.21      0.46 o 
  -2  -2  18        2.80        3.13      0.98 o 
  -1  -2  18        0.80        0.56      0.47 o 
  -3  -1  18        6.73        5.46      1.30 o 
  -2  -1  18        0.13        0.31      0.59 o 
  -1  -1  18        0.02        0.24      0.50 o 
   0  -1  18        1.95        2.08      0.91 o 
  -3   0  18        7.19        3.79      1.22 o 
  -2   0  18        2.73        0.23      0.67 o 
  -1   0  18        0.64        0.53      0.69 o 
   0   0  18        0.11        0.27      0.56 o 
  -3   1  18        1.00        1.02      0.80 o 
  -2   1  18        1.65        0.40      0.55 o 
                                                 
